# Supplementary material for: Himalayan Saccharomyces eubayanus Genome Sequences Reveal Genetic Markers Explaining Heterotic Maltotriose Consumption by Saccharomyces pastorianus Hybrids
Source: Appl Environ Microbiol. 2019 Oct 30;85(22):e01516-19. doi: 10.1128/AEM.01516-19 (PMC6821976; doi:10.1128/AEM.01516-19)
Supplement: Supplemental file 3 [file AEM.01516-19-sd003.xlsx]

## Sheet: AS2_4948_polished.annotated.sys
Supplementary Table 1: Annotation of CDFM21L.1
CHR	start+/end-	end+/start-	strand	systematic name	common name	Description
AS2_4948_chr_01_polished	4754	6441	-	YHR214W:	Putative	GPI-anchored	protein	YHR214W	(Saccharomyces	cerevisiae	(strain	ATCC	204508	/	S288c));
AS2_4948_chr_01_polished	9266	10036	+	YKL071W:	Uncharacterized	oxidoreductase	YKL071W	(Saccharomyces	cerevisiae	(strain	ATCC	204508	/	S288c));
AS2_4948_chr_01_polished	11853	12725	+	YJL213W:	Uncharacterized	protein	YJL213W	(Saccharomyces	cerevisiae	(strain	ATCC	204508	/	S288c));
AS2_4948_chr_01_polished	14155	16416	-	YAL063C	FLO9:	Flocculation	protein	FLO9	(Saccharomyces	cerevisiae	(strain	ATCC	204508	/	S288c));
AS2_4948_chr_01_polished	20641	22014	+	YAL062W	GDH3:	NADP-specific	glutamate	dehydrogenase	2	(Saccharomyces	cerevisiae	(strain	ATCC	204508	/	S288c));
AS2_4948_chr_01_polished	22521	23774	+	YAL061W	BDH2:	Probable	diacetyl	reductase	[(R)-acetoin	forming]	2	(Saccharomyces	cerevisiae	(strain	ATCC	204508	/	S288c));
AS2_4948_chr_01_polished	24247	25395	+	YAL060W	BDH1:	Diacetyl	reductase	[(R)-acetoin	forming]	(Saccharomyces	cerevisiae	(strain	ATCC	204508	/	S288c));
AS2_4948_chr_01_polished	25682	26257	+	YAL059W	ECM1:	Shuttling	pre-60S	factor	ECM1	(Saccharomyces	cerevisiae	(strain	ATCC	204508	/	S288c));
AS2_4948_chr_01_polished	26567	28069	+	YAL058W	CNE1:	Calnexin	homolog	(Saccharomyces	cerevisiae	(strain	ATCC	204508	/	S288c));
AS2_4948_chr_01_polished	28356	31016	+	YAL056W	GPB2:	Guanine	nucleotide-binding	protein	subunit	beta	2	(Saccharomyces	cerevisiae	(strain	ATCC	204508	/	S288c));
AS2_4948_chr_01_polished	31301	31837	+	YAL055W	PEX22:	Peroxisome	assembly	protein	22	(Saccharomyces	cerevisiae	(strain	ATCC	204508	/	S288c));
AS2_4948_chr_01_polished	31965	34106	-	YAL054C	ACS1:	Acetyl-coenzyme	A	synthetase	1	(Saccharomyces	cerevisiae	(strain	ATCC	204508	/	S288c));
AS2_4948_chr_01_polished	34908	37268	+	YAL053W	FLC2:	Flavin	carrier	protein	2	(Saccharomyces	cerevisiae	(strain	ATCC	204508	/	S288c));
AS2_4948_chr_01_polished	37556	40693	+	YAL051W	OAF1:	Oleate-activated	transcription	factor	1	(Saccharomyces	cerevisiae	(strain	ATCC	204508	/	S288c));
AS2_4948_chr_01_polished	40833	41567	-	YAL049C	AIM2:	Protein	AIM2	(Saccharomyces	cerevisiae	(strain	ATCC	204508	/	S288c));
AS2_4948_chr_01_polished	41781	43757	-	YAL048C	GEM1:	Mitochondrial	Rho	GTPase	1	(Saccharomyces	cerevisiae	(strain	ATCC	204508	/	S288c));
AS2_4948_chr_01_polished	43983	45791	-	YAL047C	SPC72:	Spindle	pole	component	SPC72	(Saccharomyces	cerevisiae	(strain	ATCC	204508	/	S288c));
AS2_4948_chr_01_polished	45950	46288	-	YAL046C	AIM1:	Altered	inheritance	of	mitochondria	protein	1	(Saccharomyces	cerevisiae	(strain	ATCC	204508	/	S288c));
AS2_4948_chr_01_polished	46433	46765	+	YAL044W-A:	Uncharacterized	bolA-like	protein	YAL044W-A	(Saccharomyces	cerevisiae	(strain	ATCC	204508	/	S288c));
AS2_4948_chr_01_polished	46822	47334	-	YAL044C	GCV3:	Glycine	cleavage	system	H	protein%2C	mitochondrial	(Saccharomyces	cerevisiae	(strain	ATCC	204508	/	S288c));
AS2_4948_chr_01_polished	47574	49979	-	YAL043C	PTA1:	Pre-tRNA-processing	protein	PTA1	(Saccharomyces	cerevisiae	(strain	ATCC	204508	/	S288c));
AS2_4948_chr_01_polished	50175	51422	+	YAL042W	ERV46:	ER-derived	vesicles	protein	ERV46	(Saccharomyces	cerevisiae	(strain	ATCC	204508	/	S288c));
AS2_4948_chr_01_polished	51696	54254	+	YAL041W	CDC24:	Cell	division	control	protein	24	(Saccharomyces	cerevisiae	(strain	ATCC	204508	/	S288c));
AS2_4948_chr_01_polished	54624	56363	-	YAL040C	CLN3:	G1/S-specific	cyclin	CLN3	(Saccharomyces	cerevisiae	(strain	ATCC	204508	/	S288c));
AS2_4948_chr_01_polished	57492	58322	-	YAL039C	CYC3:	Cytochrome	c	heme	lyase	(Saccharomyces	cerevisiae	(strain	ATCC	204508	/	S288c));
AS2_4948_chr_01_polished	60325	61827	+	YAL038W	CDC19:	Pyruvate	kinase	1	(Saccharomyces	cerevisiae	(strain	ATCC	204508	/	S288c));
AS2_4948_chr_01_polished	62552	63352	+	YAL037W:	Uncharacterized	protein	YAL037W	(Saccharomyces	cerevisiae	(strain	ATCC	204508	/	S288c));
AS2_4948_chr_01_polished	63565	64674	-	YAL036C	RBG1:	Ribosome-interacting	GTPase	1	(Saccharomyces	cerevisiae	(strain	ATCC	204508	/	S288c));
AS2_4948_chr_01_polished	64948	67905	+	YAL035W	FUN12:	Eukaryotic	translation	initiation	factor	5B	(Saccharomyces	cerevisiae	(strain	ATCC	204508	/	S288c));
AS2_4948_chr_01_polished	68190	69056	+	YAL034W-A	MTW1:	Kinetochore-associated	protein	MTW1	(Saccharomyces	cerevisiae	(strain	ATCC	204508	/	S288c));
AS2_4948_chr_01_polished	69173	70405	-	YAL034C	FUN19:	SWIRM	domain-containing	protein	FUN19	(Saccharomyces	cerevisiae	(strain	ATCC	204508	/	S288c));
AS2_4948_chr_01_polished	71156	71662	+	YAL033W	POP5:	Ribonucleases	P/MRP	protein	subunit	POP5	(Saccharomyces	cerevisiae	(strain	ATCC	204508	/	S288c));
AS2_4948_chr_01_polished	71747	72889	-	YAL032C	PRP45:	Pre-mRNA-processing	protein	45	(Saccharomyces	cerevisiae	(strain	ATCC	204508	/	S288c));
AS2_4948_chr_01_polished	73143	75425	-	YAL031C	GIP4:	GLC7-interacting	protein	4	(Saccharomyces	cerevisiae	(strain	ATCC	204508	/	S288c));
AS2_4948_chr_01_polished	75677	76139	+	YAL030W	SNC1:	Synaptobrevin	homolog	1	(Saccharomyces	cerevisiae	(strain	ATCC	204508	/	S288c));
AS2_4948_chr_01_polished	76219	80634	-	YAL029C	MYO4:	Myosin-4	(Saccharomyces	cerevisiae	(strain	ATCC	204508	/	S288c));
AS2_4948_chr_01_polished	81259	82857	+	YAL028W	FRT2:	Protein	HPH2	(Saccharomyces	cerevisiae	(strain	ATCC	204508	/	S288c));
AS2_4948_chr_01_polished	83059	83847	+	YAL027W	SAW1:	Single-strand	annealing	weakened	protein	1	(Saccharomyces	cerevisiae	(strain	ATCC	204508	/	S288c));
AS2_4948_chr_01_polished	84012	88079	-	YAL026C	DRS2:	Probable	phospholipid-transporting	ATPase	DRS2	(Saccharomyces	cerevisiae	(strain	ATCC	204508	/	S288c));
AS2_4948_chr_01_polished	88592	89509	-	YAL025C	MAK16:	Protein	MAK16	(Saccharomyces	cerevisiae	(strain	ATCC	204508	/	S288c));
AS2_4948_chr_01_polished	89912	94234	-	YAL024C	LTE1:	Guanine	nucleotide	exchange	factor	LTE1	(Saccharomyces	cerevisiae	(strain	ATCC	204508	/	S288c));
AS2_4948_chr_01_polished	94613	96892	-	YAL023C	PMT2:	Dolichyl-phosphate-mannose--protein	mannosyltransferase	2	(Saccharomyces	cerevisiae	(strain	ATCC	204508	/	S288c));
AS2_4948_chr_01_polished	97207	98793	-	YAL022C	FUN26:	Nucleoside	transporter	FUN26	(Saccharomyces	cerevisiae	(strain	ATCC	204508	/	S288c));
AS2_4948_chr_01_polished	99160	101664	-	YAL021C	CCR4:	Glucose-repressible	alcohol	dehydrogenase	transcriptional	effector	(Saccharomyces	cerevisiae	(strain	ATCC	204508	/	S288c));
AS2_4948_chr_01_polished	101900	102913	-	YAL020C	ATS1:	Protein	ATS1	(Saccharomyces	cerevisiae	(strain	ATCC	204508	/	S288c));
AS2_4948_chr_01_polished	103210	106599	+	YAL019W	FUN30:	Uncharacterized	ATP-dependent	helicase	FUN30	(Saccharomyces	cerevisiae	(strain	ATCC	204508	/	S288c));
AS2_4948_chr_01_polished	106808	107791	-	YAL018C:	Uncharacterized	membrane	protein	YAL018C	(Saccharomyces	cerevisiae	(strain	ATCC	204508	/	S288c));
AS2_4948_chr_01_polished	108428	112480	+	YAL017W	PSK1:	Serine/threonine-protein	kinase	PSK1	(Saccharomyces	cerevisiae	(strain	ATCC	204508	/	S288c));
AS2_4948_chr_01_polished	113058	114953	+	YAL016W	TPD3:	Protein	phosphatase	PP2A	regulatory	subunit	A	(Saccharomyces	cerevisiae	(strain	ATCC	204508	/	S288c));
AS2_4948_chr_01_polished	115047	116237	-	YAL015C	NTG1:	Mitochondrial	DNA	base	excision	repair	N-glycosylase	1	(Saccharomyces	cerevisiae	(strain	ATCC	204508	/	S288c));
AS2_4948_chr_01_polished	116367	117122	-	YAL014C	SYN8:	Syntaxin-8	(Saccharomyces	cerevisiae	(strain	ATCC	204508	/	S288c));
AS2_4948_chr_01_polished	117356	118549	+	YAL013W	DEP1:	Transcriptional	regulatory	protein	DEP1	(Saccharomyces	cerevisiae	(strain	ATCC	204508	/	S288c));
AS2_4948_chr_01_polished	118843	120027	+	YAL012W	CYS3:	Cystathionine	gamma-lyase	(Saccharomyces	cerevisiae	(strain	ATCC	204508	/	S288c));
AS2_4948_chr_01_polished	120243	122144	+	YAL011W	SWC3:	SWR1-complex	protein	3	(Saccharomyces	cerevisiae	(strain	ATCC	204508	/	S288c));
AS2_4948_chr_01_polished	122241	123722	-	YAL010C	MDM10:	Mitochondrial	distribution	and	morphology	protein	10	(Saccharomyces	cerevisiae	(strain	ATCC	204508	/	S288c));
AS2_4948_chr_01_polished	123906	125300	+	YAL008W	FUN14:	Protein	FUN14	(Saccharomyces	cerevisiae	(strain	ATCC	204508	/	S288c));
AS2_4948_chr_01_polished	125485	126132	-	YAL007C	ERP2:	Protein	ERP2	(Saccharomyces	cerevisiae	(strain	ATCC	204508	/	S288c));
AS2_4948_chr_01_polished	127778	129715	-	YLL024C	SSA2:	Heat	shock	protein	SSA2	(Saccharomyces	cerevisiae	(strain	ATCC	204508	/	S288c));
AS2_4948_chr_01_polished	130425	131505	+	YAL003W	EFB1:	Elongation	factor	1-beta	(Saccharomyces	cerevisiae	(strain	ATCC	204508	/	S288c));
AS2_4948_chr_01_polished	131964	135782	+	YAL002W	VPS8:	Vacuolar	protein	sorting-associated	protein	8	(Saccharomyces	cerevisiae	(strain	ATCC	204508	/	S288c));
AS2_4948_chr_01_polished	135873	139454	-	YAL001C	TFC3:	Transcription	factor	tau	138	kDa	subunit	(Saccharomyces	cerevisiae	(strain	ATCC	204508	/	S288c));
AS2_4948_chr_01_polished	140368	141996	+	YAR002W	NUP60:	Nucleoporin	NUP60	(Saccharomyces	cerevisiae	(strain	ATCC	204508	/	S288c));
AS2_4948_chr_01_polished	142184	142843	-	YAR002C-A	ERP1:	Protein	ERP1	(Saccharomyces	cerevisiae	(strain	ATCC	204508	/	S288c));
AS2_4948_chr_01_polished	143121	144407	+	YAR003W	SWD1:	COMPASS	component	SWD1	(Saccharomyces	cerevisiae	(strain	ATCC	204508	/	S288c));
AS2_4948_chr_01_polished	144966	146831	-	YAR007C	RFA1:	Replication	factor	A	protein	1	(Saccharomyces	cerevisiae	(strain	ATCC	204508	/	S288c));
AS2_4948_chr_01_polished	147111	148013	+	YAR008W	SEN34:	tRNA-splicing	endonuclease	subunit	SEN34	(Saccharomyces	cerevisiae	(strain	ATCC	204508	/	S288c));
AS2_4948_chr_01_polished	152542	153288	-	YCR007C:	DUP240	protein	YCR007C	(Saccharomyces	cerevisiae	(strain	ATCC	204508	/	S288c));
AS2_4948_chr_01_polished	162116	164296	-	YAR014C	BUD14:	Bud	site	selection	protein	14	(Saccharomyces	cerevisiae	(strain	ATCC	204508	/	S288c));
AS2_4948_chr_01_polished	164781	165701	+	YAR015W	ADE1:	Phosphoribosylaminoimidazole-succinocarboxamide	synthase	(Saccharomyces	cerevisiae	(strain	ATCC	204508	/	S288c));
AS2_4948_chr_01_polished	165815	167131	-	YAR018C	KIN3:	Serine/threonine-protein	kinase	KIN3	(Saccharomyces	cerevisiae	(strain	ATCC	204508	/	S288c));
AS2_4948_chr_01_polished	167640	170555	-	YAR019C	CDC15:	Cell	division	control	protein	15	(Saccharomyces	cerevisiae	(strain	ATCC	204508	/	S288c));
AS2_4948_chr_01_polished	173126	173491	-	YOL161C	PAU20:	Seripauperin-20	(Saccharomyces	cerevisiae	(strain	ATCC	204508	/	S288c));
AS2_4948_chr_01_polished	174077	174796	-	YCR007C:	DUP240	protein	YCR007C	(Saccharomyces	cerevisiae	(strain	ATCC	204508	/	S288c));
AS2_4948_chr_01_polished	186003	186737	+	YCR007C:	DUP240	protein	YCR007C	(Saccharomyces	cerevisiae	(strain	ATCC	204508	/	S288c));
AS2_4948_chr_01_polished	187507	189642	+	YAR035W	YAT1:	Putative	mitochondrial	carnitine	O-acetyltransferase	(Saccharomyces	cerevisiae	(strain	ATCC	204508	/	S288c));
AS2_4948_chr_01_polished	190641	194111	+	YAR042W	SWH1:	Oxysterol-binding	protein	homolog	1	(Saccharomyces	cerevisiae	(strain	ATCC	204508	/	S288c));
AS2_4948_chr_01_polished	197065	199326	+	YAR050W	FLO1:	Flocculation	protein	FLO1	(Saccharomyces	cerevisiae	(strain	ATCC	204508	/	S288c));
AS2_4948_chr_01_polished	200968	202077	-	YJL213W:	Uncharacterized	protein	YJL213W	(Saccharomyces	cerevisiae	(strain	ATCC	204508	/	S288c));
AS2_4948_chr_01_polished	203448	204218	-	YKL071W:	Uncharacterized	oxidoreductase	YKL071W	(Saccharomyces	cerevisiae	(strain	ATCC	204508	/	S288c));
AS2_4948_chr_01_polished	207066	208716	+	YIL169C:	Putative	uncharacterized	protein	YIL169C	(Saccharomyces	cerevisiae	(strain	ATCC	204508	/	S288c));
AS2_4948_chr_02_polished	3729	4961	-	YPR198W	SGE1:	Protein	SGE1	(Saccharomyces	cerevisiae	(strain	ATCC	204508	/	S288c));
AS2_4948_chr_02_polished	6243	6600	-	YOL161C	PAU20:	Seripauperin-20	(Saccharomyces	cerevisiae	(strain	ATCC	204508	/	S288c));
AS2_4948_chr_02_polished	8554	9591	-	YOL158C	ENB1:	Siderophore	iron	transporter	ENB1	(Saccharomyces	cerevisiae	(strain	ATCC	204508	/	S288c));
AS2_4948_chr_02_polished	11732	12427	-	YGR287C	IMA1:	Oligo-1%2C6-glucosidase	IMA1	(Saccharomyces	cerevisiae	(strain	ATCC	204508	/	S288c));
AS2_4948_chr_02_polished	12676	13224	-	YOL157C	IMA2:	Oligo-1%2C6-glucosidase	IMA2	(Saccharomyces	cerevisiae	(strain	ATCC	204508	/	S288c));
AS2_4948_chr_02_polished	14678	15316	+	YJL219W	HXT9:	Hexose	transporter	HXT9	(Saccharomyces	cerevisiae	(strain	ATCC	204508	/	S288c));
AS2_4948_chr_02_polished	15339	16424	+	YOL156W	HXT11:	Hexose	transporter	HXT11	(Saccharomyces	cerevisiae	(strain	ATCC	204508	/	S288c));
AS2_4948_chr_02_polished	17343	19100	-	YBR299W	MAL32:	Alpha-glucosidase	MAL32	(Saccharomyces	cerevisiae	(strain	ATCC	204508	/	S288c));
AS2_4948_chr_02_polished	19448	19708	-	YOL157C	IMA2:	Oligo-1%2C6-glucosidase	IMA2	(Saccharomyces	cerevisiae	(strain	ATCC	204508	/	S288c));
AS2_4948_chr_02_polished	20652	22436	+	YBR298C	MAL31:	Maltose	permease	MAL31	(Saccharomyces	cerevisiae	(strain	ATCC	204508	/	S288c));
AS2_4948_chr_02_polished	22859	23533	-	YFL060C	SNO3:	Probable	glutamine	amidotransferase	SNO3	(Saccharomyces	cerevisiae	(strain	ATCC	204508	/	S288c));
AS2_4948_chr_02_polished	24160	24855	+	YFL059W	SNZ3:	Probable	pyridoxine	biosynthesis	protein	SNZ3	(Saccharomyces	cerevisiae	(strain	ATCC	204508	/	S288c));
AS2_4948_chr_02_polished	25497	26519	+	YDL244W	THI13:	Pyrimidine	precursor	biosynthesis	enzyme	THI13	(Saccharomyces	cerevisiae	(strain	ATCC	204508	/	S288c));
AS2_4948_chr_02_polished	29036	29626	-	YBL107C:	Uncharacterized	protein	YBL107C	(Saccharomyces	cerevisiae	(strain	ATCC	204508	/	S288c));
AS2_4948_chr_02_polished	29931	32959	-	YBL106C	SRO77:	Lethal(2)	giant	larvae	protein	homolog	SRO77	(Saccharomyces	cerevisiae	(strain	ATCC	204508	/	S288c));
AS2_4948_chr_02_polished	33137	36754	-	YBL105C	PKC1:	Protein	kinase	C-like	1	(Saccharomyces	cerevisiae	(strain	ATCC	204508	/	S288c));
AS2_4948_chr_02_polished	37258	40374	-	YBL104C/YBL103C-A:	WD	repeat-containing	protein	YBL104C	(Saccharomyces	cerevisiae	(strain	ATCC	204508	/	S288c));
AS2_4948_chr_02_polished	41044	42495	-	YBL103C	RTG3:	Retrograde	regulation	protein	3	(Saccharomyces	cerevisiae	(strain	ATCC	204508	/	S288c));
AS2_4948_chr_02_polished	43049	43696	+	YBL102W	SFT2:	Protein	transport	protein	SFT2	(Saccharomyces	cerevisiae	(strain	ATCC	204508	/	S288c));
AS2_4948_chr_02_polished	43923	47374	-	YBL101C	ECM21:	Protein	ECM21	(Saccharomyces	cerevisiae	(strain	ATCC	204508	/	S288c));
AS2_4948_chr_02_polished	49505	51148	+	YBL099W	ATP1:	ATP	synthase	subunit	alpha%2C	mitochondrial	(Saccharomyces	cerevisiae	(strain	ATCC	204508	/	S288c));
AS2_4948_chr_02_polished	51588	52970	+	YBL098W	BNA4:	Kynurenine	3-monooxygenase	(Saccharomyces	cerevisiae	(strain	ATCC	204508	/	S288c));
AS2_4948_chr_02_polished	53243	55612	+	YBL097W	BRN1:	Condensin	complex	subunit	2	(Saccharomyces	cerevisiae	(strain	ATCC	204508	/	S288c));
AS2_4948_chr_02_polished	55780	56577	+	YBL095W:	Uncharacterized	protein	YBL095W%2C	mitochondrial	(Saccharomyces	cerevisiae	(strain	ATCC	204508	/	S288c));
AS2_4948_chr_02_polished	56773	57441	-	YBL093C	ROX3:	Mediator	of	RNA	polymerase	II	transcription	subunit	19	(Saccharomyces	cerevisiae	(strain	ATCC	204508	/
AS2_4948_chr_02_polished	58080	59018	+	YBL092W	RPL32:	60S	ribosomal	protein	L32	(Saccharomyces	cerevisiae	(strain	ATCC	204508	/	S288c));
AS2_4948_chr_02_polished	59134	59737	-	YBL091C-A	SCS22:	Vesicle-associated	membrane	protein-associated	protein	SCS22	(Saccharomyces	cerevisiae	(strain	ATCC	204508	/	S288c));
AS2_4948_chr_02_polished	59943	60914	-	YBL091C	MAP2:	Methionine	aminopeptidase	2	(Saccharomyces	cerevisiae	(strain	ATCC	204508	/	S288c));
AS2_4948_chr_02_polished	61115	61648	+	YBL090W	MRP21:	37S	ribosomal	protein	MRP21%2C	mitochondrial	(Saccharomyces	cerevisiae	(strain	ATCC	204508	/	S288c));
AS2_4948_chr_02_polished	61874	63250	+	YBL089W	AVT5:	Vacuolar	amino	acid	transporter	5	(Saccharomyces	cerevisiae	(strain	ATCC	204508	/	S288c));
AS2_4948_chr_02_polished	63324	71693	-	YBL088C	TEL1:	Serine/threonine-protein	kinase	TEL1	(Saccharomyces	cerevisiae	(strain	ATCC	204508	/	S288c));
AS2_4948_chr_02_polished	72026	73136	-	YER117W	RPL23B:	60S	ribosomal	protein	L23-B	(Saccharomyces	cerevisiae	(strain	ATCC	204508	/	S288c));
AS2_4948_chr_02_polished	73551	74957	-	YBL086C:	Uncharacterized	protein	YBL086C	(Saccharomyces	cerevisiae	(strain	ATCC	204508	/	S288c));
AS2_4948_chr_02_polished	76236	79196	+	YBL085W	BOI1:	Protein	BOB1	(Saccharomyces	cerevisiae	(strain	ATCC	204508	/	S288c));
AS2_4948_chr_02_polished	79547	81814	-	YBL084C	CDC27:	Anaphase-promoting	complex	subunit	CDC27	(Saccharomyces	cerevisiae	(strain	ATCC	204508	/	S288c));
AS2_4948_chr_02_polished	82122	83477	-	YBL082C	ALG3:	Dol-P-Man
AS2_4948_chr_02_polished	84216	85268	+	YBL081W:	Uncharacterized	protein	YBL081W	(Saccharomyces	cerevisiae	(strain	ATCC	204508	/	S288c));
AS2_4948_chr_02_polished	85340	86965	-	YBL080C	PET112:	Glutamyl-tRNA(Gln)	amidotransferase	subunit	B%2C	mitochondrial	(Saccharomyces	cerevisiae	(strain	ATCC	204508	/	S288c));
AS2_4948_chr_02_polished	87513	92048	+	YBL079W	NUP170:	Nucleoporin	NUP170	(Saccharomyces	cerevisiae	(strain	ATCC	204508	/	S288c));
AS2_4948_chr_02_polished	92707	93060	-	YBL078C	ATG8:	Autophagy-related	protein	8	(Saccharomyces	cerevisiae	(strain	ATCC	204508	/	S288c));
AS2_4948_chr_02_polished	93381	96599	-	YBL076C	ILS1:	Isoleucine--tRNA	ligase%2C	cytoplasmic	(Saccharomyces	cerevisiae	(strain	ATCC	204508	/	S288c));
AS2_4948_chr_02_polished	96851	98832	-	YBL075C	SSA3:	Heat	shock	protein	SSA3	(Saccharomyces	cerevisiae	(strain	ATCC	204508	/	S288c));
AS2_4948_chr_02_polished	99113	100186	-	YBL074C	AAR2:	A1	cistron-splicing	factor	AAR2	(Saccharomyces	cerevisiae	(strain	ATCC	204508	/	S288c));
AS2_4948_chr_02_polished	100836	101874	-	YER102W	RPS8B:	40S	ribosomal	protein	S8-B	(Saccharomyces	cerevisiae	(strain	ATCC	204508	/	S288c));
AS2_4948_chr_02_polished	102418	102666	+	YBL071W-A	KTI11:	Diphthamide	biosynthesis	protein	3	(Saccharomyces	cerevisiae	(strain	ATCC	204508	/	S288c));
AS2_4948_chr_02_polished	103216	104505	+	YBL069W	AST1:	Protein	AST1	(Saccharomyces	cerevisiae	(strain	ATCC	204508	/	S288c));
AS2_4948_chr_02_polished	104903	105883	+	YBL068W	PRS4:	Ribose-phosphate	pyrophosphokinase	4	(Saccharomyces	cerevisiae	(strain	ATCC	204508	/	S288c));
AS2_4948_chr_02_polished	106157	108406	-	YBL067C	UBP13:	Ubiquitin	carboxyl-terminal	hydrolase	13	(Saccharomyces	cerevisiae	(strain	ATCC	204508	/	S288c));
AS2_4948_chr_02_polished	109172	112642	-	YBL066C	SEF1:	Putative	transcription	factor	SEF1	(Saccharomyces	cerevisiae	(strain	ATCC	204508	/	S288c));
AS2_4948_chr_02_polished	112889	113674	-	YBL064C	PRX1:	Mitochondrial	peroxiredoxin	PRX1	(Saccharomyces	cerevisiae	(strain	ATCC	204508	/	S288c));
AS2_4948_chr_02_polished	114432	117761	+	YBL063W	KIP1:	Kinesin-like	protein	KIP1	(Saccharomyces	cerevisiae	(strain	ATCC	204508	/	S288c));
AS2_4948_chr_02_polished	117858	119927	-	YBL061C	SKT5:	Protein	SKT5	(Saccharomyces	cerevisiae	(strain	ATCC	204508	/	S288c));
AS2_4948_chr_02_polished	120477	122516	+	YBL060W	YEL1:	Guanine-nucleotide	exchange	factor	YEL1	(Saccharomyces	cerevisiae	(strain	ATCC	204508	/	S288c));
AS2_4948_chr_02_polished	122632	123049	-	YBL059C-A	CMC2:	COX	assembly	mitochondrial	protein	2	(Saccharomyces	cerevisiae	(strain	ATCC	204508	/	S288c));
AS2_4948_chr_02_polished	123218	123759	+	YBL059W:	Uncharacterized	protein	YBL059W	(Saccharomyces	cerevisiae	(strain	ATCC	204508	/	S288c));
AS2_4948_chr_02_polished	123953	125239	+	YBL058W	SHP1:	UBX	domain-containing	protein	1	(Saccharomyces	cerevisiae	(strain	ATCC	204508	/	S288c));
AS2_4948_chr_02_polished	125311	125934	-	YBL057C	PTH2:	Peptidyl-tRNA	hydrolase	2	(Saccharomyces	cerevisiae	(strain	ATCC	204508	/	S288c));
AS2_4948_chr_02_polished	126275	127678	+	YBL056W	PTC3:	Protein	phosphatase	2C	homolog	3	(Saccharomyces	cerevisiae	(strain	ATCC	204508	/	S288c));
AS2_4948_chr_02_polished	128155	129411	-	YBL055C:	Deoxyribonuclease	Tat-D	(Saccharomyces	cerevisiae	(strain	ATCC	204508	/	S288c));
AS2_4948_chr_02_polished	130172	131773	+	YBL054W	TOD6:	Transcriptional	regulatory	protein	TOD6	(Saccharomyces	cerevisiae	(strain	ATCC	204508	/	S288c));
AS2_4948_chr_02_polished	131958	134489	-	YBL052C	SAS3:	Histone	acetyltransferase	SAS3	(Saccharomyces	cerevisiae	(strain	ATCC	204508	/	S288c));
AS2_4948_chr_02_polished	135373	137463	-	YBL051C	PIN4:	RNA-binding	protein	PIN4	(Saccharomyces	cerevisiae	(strain	ATCC	204508	/	S288c));
AS2_4948_chr_02_polished	137823	138814	+	YBL050W	SEC17:	Alpha-soluble	NSF	attachment	protein	(Saccharomyces	cerevisiae	(strain	ATCC	204508	/	S288c));
AS2_4948_chr_02_polished	139521	139937	+	YBL049W	MOH1:	Protein	yippee-like	MOH1	(Saccharomyces	cerevisiae	(strain	ATCC	204508	/	S288c));
AS2_4948_chr_02_polished	140616	144746	-	YBL047C	EDE1:	EH	domain-containing	and	endocytosis	protein	1	(Saccharomyces	cerevisiae	(strain	ATCC	204508	/	S288c));
AS2_4948_chr_02_polished	145107	146444	+	YBL046W	PSY4:	Serine/threonine-protein	phosphatase	4	regulatory	subunit	2	(Saccharomyces	cerevisiae	(strain	ATCC	204508	/	S288c));
AS2_4948_chr_02_polished	146801	148174	-	YBL045C	COR1:	Cytochrome	b-c1	complex	subunit	1%2C	mitochondrial	(Saccharomyces	cerevisiae	(strain	ATCC	204508	/	S288c));
AS2_4948_chr_02_polished	149313	150113	+	YBL043W	ECM13:	Protein	ECM13	(Saccharomyces	cerevisiae	(strain	ATCC	204508	/	S288c));
AS2_4948_chr_02_polished	150359	152303	-	YBL042C	FUI1:	Uridine	permease	(Saccharomyces	cerevisiae	(strain	ATCC	204508	/	S288c));
AS2_4948_chr_02_polished	153018	154937	-	YBL042C	FUI1:	Uridine	permease	(Saccharomyces	cerevisiae	(strain	ATCC	204508	/	S288c));
AS2_4948_chr_02_polished	155938	156663	+	YBL041W	PRE7:	Proteasome	component	C5	(Saccharomyces	cerevisiae	(strain	ATCC	204508	/	S288c));
AS2_4948_chr_02_polished	156810	157563	-	YBL040C	ERD2:	ER	lumen	protein	retaining	receptor	(Saccharomyces	cerevisiae	(strain	ATCC	204508	/	S288c));
AS2_4948_chr_02_polished	158100	158279	+	YBL039W-B:	Uncharacterized	protein	YBL039W-B	(Saccharomyces	cerevisiae	(strain	ATCC	204508	/	S288c));
AS2_4948_chr_02_polished	158684	160423	-	YBL039C	URA7:	CTP	synthase	1	(Saccharomyces	cerevisiae	(strain	ATCC	204508	/	S288c));
AS2_4948_chr_02_polished	160943	161641	+	YBL038W	MRPL16:	54S	ribosomal	protein	L16%2C	mitochondrial	(Saccharomyces	cerevisiae	(strain	ATCC	204508	/	S288c));
AS2_4948_chr_02_polished	161987	165064	+	YBL037W	APL3:	AP-2	complex	subunit	alpha	(Saccharomyces	cerevisiae	(strain	ATCC	204508	/	S288c));
AS2_4948_chr_02_polished	165211	165984	-	YBL036C:	UPF0001	protein	YBL036C	(Saccharomyces	cerevisiae	(strain	ATCC	204508	/	S288c));
AS2_4948_chr_02_polished	166263	168377	-	YBL035C	POL12:	DNA	polymerase	alpha	subunit	B	(Saccharomyces	cerevisiae	(strain	ATCC	204508	/	S288c));
AS2_4948_chr_02_polished	168626	172918	-	YBL034C	STU1:	Protein	STU1	(Saccharomyces	cerevisiae	(strain	ATCC	204508	/	S288c));
AS2_4948_chr_02_polished	173426	174451	-	YBL033C	RIB1:	GTP	cyclohydrolase-2	(Saccharomyces	cerevisiae	(strain	ATCC	204508	/	S288c));
AS2_4948_chr_02_polished	174898	176064	+	YBL032W	HEK2:	Heterogeneous	nuclear	rnp	K-like	protein	2	(Saccharomyces	cerevisiae	(strain	ATCC	204508	/	S288c));
AS2_4948_chr_02_polished	176399	177412	+	YBL031W	SHE1:	Mitotic	spindle-associated	protein	SHE1	(Saccharomyces	cerevisiae	(strain	ATCC	204508	/	S288c));
AS2_4948_chr_02_polished	177720	178676	-	YBL030C	PET9:	ADP%2CATP	carrier	protein	2	(Saccharomyces	cerevisiae	(strain	ATCC	204508	/	S288c));
AS2_4948_chr_02_polished	179144	179428	-	YBL029C-A:	UPF0768	protein	YBL029C-A	(Saccharomyces	cerevisiae	(strain	ATCC	204508	/	S288c));
AS2_4948_chr_02_polished	180737	181897	+	YBL029W:	Uncharacterized	protein	YBL029W	(Saccharomyces	cerevisiae	(strain	ATCC	204508	/	S288c));
AS2_4948_chr_02_polished	182154	182474	-	YBL028C:	UPF0642	protein	YBL028C	(Saccharomyces	cerevisiae	(strain	ATCC	204508	/	S288c));
AS2_4948_chr_02_polished	183166	184083	+	YBL027W	RPL19B:	60S	ribosomal	protein	L19-B	(Saccharomyces	cerevisiae	(strain	ATCC	204508	/	S288c));
AS2_4948_chr_02_polished	185087	185668	+	YBL026W	LSM2:	U6	snRNA-associated	Sm-like	protein	LSm2	(Saccharomyces	cerevisiae	(strain	ATCC	204508	/	S288c));
AS2_4948_chr_02_polished	185975	186412	+	YBL025W	RRN10:	RNA	polymerase	I-specific	transcription	initiation	factor	RRN10	(Saccharomyces	cerevisiae	(strain	ATCC	204508	/	S288c));
AS2_4948_chr_02_polished	187010	189034	+	YBL024W	NCL1:	Multisite-specific	tRNA
AS2_4948_chr_02_polished	189333	191942	-	YBL023C	MCM2:	DNA	replication	licensing	factor	MCM2	(Saccharomyces	cerevisiae	(strain	ATCC	204508	/	S288c));
AS2_4948_chr_02_polished	192316	195744	-	YBL022C	PIM1:	Lon	protease	homolog%2C	mitochondrial	(Saccharomyces	cerevisiae	(strain	ATCC	204508	/	S288c));
AS2_4948_chr_02_polished	196116	196550	-	YBL021C	HAP3:	Transcriptional	activator	HAP3	(Saccharomyces	cerevisiae	(strain	ATCC	204508	/	S288c));
AS2_4948_chr_02_polished	196846	198567	+	YBL020W	RFT1:	Oligosaccharide	translocation	protein	RFT1	(Saccharomyces	cerevisiae	(strain	ATCC	204508	/	S288c));
AS2_4948_chr_02_polished	198864	203594	-	YBL017C	PEP1:	Vacuolar	protein	sorting/targeting	protein	VPS10	(Saccharomyces	cerevisiae	(strain	ATCC	204508	/	S288c));
AS2_4948_chr_02_polished	204493	205554	+	YBL016W	FUS3:	Mitogen-activated	protein	kinase	FUS3	(Saccharomyces	cerevisiae	(strain	ATCC	204508	/	S288c));
AS2_4948_chr_02_polished	206176	207756	+	YBL015W	ACH1:	Acetyl-CoA	hydrolase	(Saccharomyces	cerevisiae	(strain	ATCC	204508	/	S288c));
AS2_4948_chr_02_polished	210730	213465	-	YBL014C	RRN6:	RNA	polymerase	I-specific	transcription	initiation	factor	RRN6	(Saccharomyces	cerevisiae	(strain	ATCC	204508	/	S288c));
AS2_4948_chr_02_polished	213681	214865	+	YBL013W	FMT1:	Methionyl-tRNA	formyltransferase%2C	mitochondrial	(Saccharomyces	cerevisiae	(strain	ATCC	204508	/	S288c));
AS2_4948_chr_02_polished	215109	217358	+	YBL011W	SCT1:	Glycerol-3-phosphate	O-acyltransferase	1	(Saccharomyces	cerevisiae	(strain	ATCC	204508	/	S288c));
AS2_4948_chr_02_polished	217664	218500	-	YBL010C:	Uncharacterized	protein	YBL010C	(Saccharomyces	cerevisiae	(strain	ATCC	204508	/	S288c));
AS2_4948_chr_02_polished	218754	220790	+	YBL009W	ALK2:	Serine/threonine-protein	kinase	Haspin	homolog	ALK2	(Saccharomyces	cerevisiae	(strain	ATCC	204508	/	S288c));
AS2_4948_chr_02_polished	221279	223801	+	YBL008W	HIR1:	Protein	HIR1	(Saccharomyces	cerevisiae	(strain	ATCC	204508	/	S288c));
AS2_4948_chr_02_polished	224239	227898	-	YBL007C	SLA1:	Actin	cytoskeleton-regulatory	complex	protein	SLA1	(Saccharomyces	cerevisiae	(strain	ATCC	204508	/	S288c));
AS2_4948_chr_02_polished	228105	228656	-	YBL006C	LDB7:	Chromatin	structure-remodeling	complex	protein	RSC14	(Saccharomyces	cerevisiae	(strain	ATCC	204508	/	S288c));
AS2_4948_chr_02_polished	228970	231858	+	YBL005W	PDR3:	Transcription	factor	PDR3	(Saccharomyces	cerevisiae	(strain	ATCC	204508	/	S288c));
AS2_4948_chr_02_polished	233883	241370	+	YBL004W	UTP20:	U3	small	nucleolar	RNA-associated	protein	20	(Saccharomyces	cerevisiae	(strain	ATCC	204508	/	S288c));
AS2_4948_chr_02_polished	241659	242057	-	YDR225W	HTA1:	Histone	H2A.1	(Saccharomyces	cerevisiae	(strain	ATCC	204508	/	S288c));
AS2_4948_chr_02_polished	242772	243167	+	YBL002W	HTB2:	Histone	H2B.2	(Saccharomyces	cerevisiae	(strain	ATCC	204508	/	S288c));
AS2_4948_chr_02_polished	243434	243748	-	YBL001C	ECM15:	UPF0045	protein	ECM15	(Saccharomyces	cerevisiae	(strain	ATCC	204508	/	S288c));
AS2_4948_chr_02_polished	246057	248399	-	YBR001C	NTH2:	Probable	trehalase	(Saccharomyces	cerevisiae	(strain	ATCC	204508	/	S288c));
AS2_4948_chr_02_polished	248840	249586	-	YBR002C	RER2:	Dehydrodolichyl	diphosphate	synthase	RER2	(Saccharomyces	cerevisiae	(strain	ATCC	204508	/	S288c));
AS2_4948_chr_02_polished	249951	251372	+	YBR003W	COQ1:	Hexaprenyl	pyrophosphate	synthase%2C	mitochondrial	(Saccharomyces	cerevisiae	(strain	ATCC	204508	/	S288c));
AS2_4948_chr_02_polished	251509	252810	-	YBR004C	GPI18:	GPI	mannosyltransferase	2	(Saccharomyces	cerevisiae	(strain	ATCC	204508	/	S288c));
AS2_4948_chr_02_polished	253043	253687	+	YBR005W	RCR1:	Protein	RCR1	(Saccharomyces	cerevisiae	(strain	ATCC	204508	/	S288c));
AS2_4948_chr_02_polished	254136	255629	+	YBR006W	UGA2:	Succinate-semialdehyde	dehydrogenase	[NADP(+)]	(Saccharomyces	cerevisiae	(strain	ATCC	204508	/	S288c));
AS2_4948_chr_02_polished	255923	257956	-	YBR007C	DSF2:	Protein	DSF2	(Saccharomyces	cerevisiae	(strain	ATCC	204508	/	S288c));
AS2_4948_chr_02_polished	259381	259692	-	YBR009C	HHF1:	Histone	H4	(Saccharomyces	cerevisiae	(strain	ATCC	204508	/	S288c));
AS2_4948_chr_02_polished	260354	260764	+	YBR010W	HHT1:	Histone	H3	(Saccharomyces	cerevisiae	(strain	ATCC	204508	/	S288c));
AS2_4948_chr_02_polished	261120	261983	-	YBR011C	IPP1:	Inorganic	pyrophosphatase	(Saccharomyces	cerevisiae	(strain	ATCC	204508	/	S288c));
AS2_4948_chr_02_polished	263668	264282	-	YBR014C	GRX7:	Monothiol	glutaredoxin-7	(Saccharomyces	cerevisiae	(strain	ATCC	204508	/	S288c));
AS2_4948_chr_02_polished	264634	266436	-	YBR015C	MNN2:	Alpha-1%2C2-mannosyltransferase	MNN2	(Saccharomyces	cerevisiae	(strain	ATCC	204508	/	S288c));
AS2_4948_chr_02_polished	267226	267591	+	YBR016W:	Uncharacterized	protein	YBR016W	(Saccharomyces	cerevisiae	(strain	ATCC	204508	/	S288c));
AS2_4948_chr_02_polished	267899	270652	-	YBR017C	KAP104:	Importin	subunit	beta-2	(Saccharomyces	cerevisiae	(strain	ATCC	204508	/	S288c));
AS2_4948_chr_02_polished	271360	272460	-	YBR018C	GAL7:	Galactose-1-phosphate	uridylyltransferase	(Saccharomyces	cerevisiae	(strain	ATCC	204508	/	S288c));
AS2_4948_chr_02_polished	273189	275288	-	YBR019C	GAL10:	Bifunctional	protein	GAL10	(Saccharomyces	cerevisiae	(strain	ATCC	204508	/	S288c));
AS2_4948_chr_02_polished	275998	277584	+	YBR020W	GAL1:	Galactokinase	(Saccharomyces	cerevisiae	(strain	ATCC	204508	/	S288c));
AS2_4948_chr_02_polished	278413	280314	+	YBR021W	FUR4:	Uracil	permease	(Saccharomyces	cerevisiae	(strain	ATCC	204508	/	S288c));
AS2_4948_chr_02_polished	280688	281221	+	YBR022W	POA1:	ADP-ribose	1''-phosphate	phosphatase	(Saccharomyces	cerevisiae	(strain	ATCC	204508	/	S288c));
AS2_4948_chr_02_polished	281440	284946	-	YBR023C	CHS3:	Chitin	synthase	3	(Saccharomyces	cerevisiae	(strain	ATCC	204508	/	S288c));
AS2_4948_chr_02_polished	286668	287573	+	YBR024W	SCO2:	Protein	SCO2%2C	mitochondrial	(Saccharomyces	cerevisiae	(strain	ATCC	204508	/	S288c));
AS2_4948_chr_02_polished	287938	289122	-	YBR025C	OLA1:	Uncharacterized	GTP-binding	protein	OLA1	(Saccharomyces	cerevisiae	(strain	ATCC	204508	/	S288c));
AS2_4948_chr_02_polished	290971	292113	-	YBR026C	ETR1:	Enoyl-[acyl-carrier	protein]	reductase	[NADPH%2C	B-specific]%2C	mitochondrial	(Saccharomyces	cerevisiae	(strain	ATCC	204508	/	S288c));
AS2_4948_chr_02_polished	292528	294090	-	YBR028C	YPK3:	AGC	kinase	YPK3	(Saccharomyces	cerevisiae	(strain	ATCC	204508	/	S288c));
AS2_4948_chr_02_polished	294393	295766	-	YBR029C	CDS1:	Phosphatidate	cytidylyltransferase	(Saccharomyces	cerevisiae	(strain	ATCC	204508	/	S288c));
AS2_4948_chr_02_polished	296279	298141	+	YBR030W	RKM3:	Ribosomal	N-lysine	methyltransferase	3	(Saccharomyces	cerevisiae	(strain	ATCC	204508	/	S288c));
AS2_4948_chr_02_polished	298343	299429	+	YBR031W	RPL4A:	60S	ribosomal	protein	L4-A	(Saccharomyces	cerevisiae	(strain	ATCC	204508	/	S288c));
AS2_4948_chr_02_polished	299790	300416	+	YDR013W	PSF1:	DNA	replication	complex	GINS	protein	PSF1	(Saccharomyces	cerevisiae	(strain	ATCC	204508	/	S288c));
AS2_4948_chr_02_polished	300677	302611	+	YDR014W	RAD61:	Protein	RAD61	(Saccharomyces	cerevisiae	(strain	ATCC	204508	/	S288c));
AS2_4948_chr_02_polished	302850	303977	-	YPL279C:	UPF0695	membrane	protein	YPL279C	(Saccharomyces	cerevisiae	(strain	ATCC	204508	/	S288c));
AS2_4948_chr_02_polished	304575	305072	+	YDR014W-A	HED1:	Meiosis-specific	protein	HED1	(Saccharomyces	cerevisiae	(strain	ATCC	204508	/	S288c));
AS2_4948_chr_02_polished	305263	305550	-	YDR016C	DAD1:	DASH	complex	subunit	DAD1	(Saccharomyces	cerevisiae	(strain	ATCC	204508	/	S288c));
AS2_4948_chr_02_polished	305874	309047	-	YDR017C	KCS1:	Inositol	hexakisphosphate	kinase	1	(Saccharomyces	cerevisiae	(strain	ATCC	204508	/	S288c));
AS2_4948_chr_02_polished	309428	310657	-	YDR018C:	Uncharacterized	acyltransferase	YDR018C	(Saccharomyces	cerevisiae	(strain	ATCC	204508	/	S288c));
AS2_4948_chr_02_polished	310957	312159	-	YDR019C	GCV1:	Aminomethyltransferase%2C	mitochondrial	(Saccharomyces	cerevisiae	(strain	ATCC	204508	/	S288c));
AS2_4948_chr_02_polished	312633	313334	-	YDR020C	DAS2:	Putative	uridine	kinase	DAS2	(Saccharomyces	cerevisiae	(strain	ATCC	204508	/	S288c));
AS2_4948_chr_02_polished	313690	314889	+	YDR021W	FAL1:	ATP-dependent	RNA	helicase	FAL1	(Saccharomyces	cerevisiae	(strain	ATCC	204508	/	S288c));
AS2_4948_chr_02_polished	314964	315557	-	YDR022C	CIS1:	Autophagy-related	protein	31	(Saccharomyces	cerevisiae	(strain	ATCC	204508	/	S288c));
AS2_4948_chr_02_polished	316983	318371	+	YDR023W	SES1:	Serine--tRNA	ligase%2C	cytoplasmic	(Saccharomyces	cerevisiae	(strain	ATCC	204508	/	S288c));
AS2_4948_chr_02_polished	318982	319965	+	YBR048W	RPS11B:	40S	ribosomal	protein	S11-B	(Saccharomyces	cerevisiae	(strain	ATCC	204508	/	S288c));
AS2_4948_chr_02_polished	320074	321771	-	YDR026C:	Myb	domain-containing	protein	YDR026C	(Saccharomyces	cerevisiae	(strain	ATCC	204508	/	S288c));
AS2_4948_chr_02_polished	322137	324818	-	YDR027C	VPS54:	Vacuolar	protein	sorting-associated	protein	54	(Saccharomyces	cerevisiae	(strain	ATCC	204508	/	S288c));
AS2_4948_chr_02_polished	325344	328412	-	YDR028C	REG1:	Resistance	to	glucose	repression	protein	1	(Saccharomyces	cerevisiae	(strain	ATCC	204508	/	S288c));
AS2_4948_chr_02_polished	329277	330800	-	YDR030C	RAD28:	Radiation-sensitive	protein	28	(Saccharomyces	cerevisiae	(strain	ATCC	204508	/	S288c));
AS2_4948_chr_02_polished	331014	331379	+	YDR031W	MIC14:	Mitochondrial	intermembrane	space	cysteine	motif-containing	protein	MIC14	(Saccharomyces	cerevisiae	(strain	ATCC	204508	/	S288c));
AS2_4948_chr_02_polished	331636	332232	-	YDR032C	PST2:	Protoplast	secreted	protein	2	(Saccharomyces	cerevisiae	(strain	ATCC	204508	/	S288c));
AS2_4948_chr_02_polished	335534	336508	+	YDR033W	MRH1:	Protein	MRH1	(Saccharomyces	cerevisiae	(strain	ATCC	204508	/	S288c));
AS2_4948_chr_02_polished	337145	339499	-	YDR034C	LYS14:	Lysine	biosynthesis	regulatory	protein	LYS14	(Saccharomyces	cerevisiae	(strain	ATCC	204508	/	S288c));
AS2_4948_chr_02_polished	347648	348760	+	YDR035W	ARO3:	Phospho-2-dehydro-3-deoxyheptonate	aldolase%2C	phenylalanine-inhibited	(Saccharomyces	cerevisiae	(strain	ATCC	204508	/	S288c));
AS2_4948_chr_02_polished	349021	350523	-	YDR036C	EHD3:	3-hydroxyisobutyryl-CoA	hydrolase%2C	mitochondrial	(Saccharomyces	cerevisiae	(strain	ATCC	204508	/	S288c));
AS2_4948_chr_02_polished	351283	352447	+	YDR037W	KRS1:	Lysine--tRNA	ligase%2C	cytoplasmic	(Saccharomyces	cerevisiae	(strain	ATCC	204508	/	S288c));
AS2_4948_chr_02_polished	352477	353055	+	YDR037W	KRS1:	Lysine--tRNA	ligase%2C	cytoplasmic	(Saccharomyces	cerevisiae	(strain	ATCC	204508	/	S288c));
AS2_4948_chr_02_polished	353385	356654	-	YDR040C	ENA1:	Sodium	transport	ATPase	1	(Saccharomyces	cerevisiae	(strain	ATCC	204508	/	S288c));
AS2_4948_chr_02_polished	357863	358471	+	YDR041W	RSM10:	37S	ribosomal	protein	S10%2C	mitochondrial	(Saccharomyces	cerevisiae	(strain	ATCC	204508	/	S288c));
AS2_4948_chr_02_polished	358646	359251	-	YDR042C:	Uncharacterized	protein	YDR042C	(Saccharomyces	cerevisiae	(strain	ATCC	204508	/	S288c));
AS2_4948_chr_02_polished	360781	361479	-	YDR043C	NRG1:	Transcriptional	regulator	NRG1	(Saccharomyces	cerevisiae	(strain	ATCC	204508	/	S288c));
AS2_4948_chr_02_polished	364644	365630	+	YDR044W	HEM13:	Coproporphyrinogen-III	oxidase	(Saccharomyces	cerevisiae	(strain	ATCC	204508	/	S288c));
AS2_4948_chr_02_polished	365968	366300	-	YDR045C	RPC11:	DNA-directed	RNA	polymerase	III	subunit	RPC10	(Saccharomyces	cerevisiae	(strain	ATCC	204508	/	S288c));
AS2_4948_chr_02_polished	366741	368555	-	YDR046C	BAP3:	Valine	amino-acid	permease	(Saccharomyces	cerevisiae	(strain	ATCC	204508	/	S288c));
AS2_4948_chr_02_polished	369811	370902	+	YDR047W	HEM12:	Uroporphyrinogen	decarboxylase	(Saccharomyces	cerevisiae	(strain	ATCC	204508	/	S288c));
AS2_4948_chr_02_polished	371245	373131	+	YDR049W	VMS1:	Protein	VMS1	(Saccharomyces	cerevisiae	(strain	ATCC	204508	/	S288c));
AS2_4948_chr_02_polished	373689	374435	-	YDR050C	TPI1:	Triosephosphate	isomerase	(Saccharomyces	cerevisiae	(strain	ATCC	204508	/	S288c));
AS2_4948_chr_02_polished	375029	376033	-	YDR051C	DET1:	Broad-range	acid	phosphatase	DET1	(Saccharomyces	cerevisiae	(strain	ATCC	204508	/	S288c));
AS2_4948_chr_02_polished	376513	378651	-	YDR052C	DBF4:	DDK	kinase	regulatory	subunit	DBF4	(Saccharomyces	cerevisiae	(strain	ATCC	204508	/	S288c));
AS2_4948_chr_02_polished	379498	380391	-	YDR054C	CDC34:	Ubiquitin-conjugating	enzyme	E2-34	kDa	(Saccharomyces	cerevisiae	(strain	ATCC	204508	/	S288c));
AS2_4948_chr_02_polished	381560	382876	+	YDR055W	PST1:	Cell	wall	mannoprotein	PST1	(Saccharomyces	cerevisiae	(strain	ATCC	204508	/	S288c));
AS2_4948_chr_02_polished	383056	383664	-	YDR056C:	Uncharacterized	protein	YDR056C	(Saccharomyces	cerevisiae	(strain	ATCC	204508	/	S288c));
AS2_4948_chr_02_polished	383939	385642	+	YDR057W	YOS9:	Protein	OS-9	homolog	(Saccharomyces	cerevisiae	(strain	ATCC	204508	/	S288c));
AS2_4948_chr_02_polished	385820	386800	-	YDR058C	TGL2:	Lipase	2	(Saccharomyces	cerevisiae	(strain	ATCC	204508	/	S288c));
AS2_4948_chr_02_polished	387246	387955	-	YDR059C	UBC5:	Ubiquitin-conjugating	enzyme	E2-16	kDa	(Saccharomyces	cerevisiae	(strain	ATCC	204508	/	S288c));
AS2_4948_chr_02_polished	388766	391850	+	YDR060W	MAK21:	Ribosome	biogenesis	protein	MAK21	(Saccharomyces	cerevisiae	(strain	ATCC	204508	/	S288c));
AS2_4948_chr_02_polished	392216	393838	+	YDR061W:	Uncharacterized	ABC	transporter	ATP-binding	protein	YDR061W	(Saccharomyces	cerevisiae	(strain	ATCC	204508	/	S288c));
AS2_4948_chr_02_polished	394556	396241	+	YDR062W	LCB2:	Serine	palmitoyltransferase	2	(Saccharomyces	cerevisiae	(strain	ATCC	204508	/	S288c));
AS2_4948_chr_02_polished	396733	397182	+	YDR063W	AIM7:	Protein	AIM7	(Saccharomyces	cerevisiae	(strain	ATCC	204508	/	S288c));
AS2_4948_chr_02_polished	397528	399912	+	YDR065W	RRG1:	Required	for	respiratory	growth	protein	1%2C	mitochondrial	(Saccharomyces	cerevisiae	(strain	ATCC	204508	/	S288c));
AS2_4948_chr_02_polished	400037	400642	-	YDR066C	RTR2:	RNA	polymerase	II	subunit	B1	CTD	phosphatase	RTR2	(Saccharomyces	cerevisiae	(strain	ATCC	204508	/
AS2_4948_chr_02_polished	400925	401599	-	YDR067C	OCA6:	Putative	tyrosine-protein	phosphatase	OCA6	(Saccharomyces	cerevisiae	(strain	ATCC	204508	/	S288c));
AS2_4948_chr_02_polished	401857	402786	+	YDR068W	DOS2:	Protein	DOS2	(Saccharomyces	cerevisiae	(strain	ATCC	204508	/	S288c));
AS2_4948_chr_02_polished	403079	405862	-	YDR069C	DOA4:	Ubiquitin	carboxyl-terminal	hydrolase	4	(Saccharomyces	cerevisiae	(strain	ATCC	204508	/	S288c));
AS2_4948_chr_02_polished	406223	406504	-	YDR070C	FMP16:	Protein	FMP16%2C	mitochondrial	(Saccharomyces	cerevisiae	(strain	ATCC	204508	/	S288c));
AS2_4948_chr_02_polished	406909	407484	-	YDR071C	PAA1:	Polyamine	N-acetyltransferase	1	(Saccharomyces	cerevisiae	(strain	ATCC	204508	/	S288c));
AS2_4948_chr_02_polished	407837	409420	-	YDR072C	IPT1:	Inositolphosphotransferase	1	(Saccharomyces	cerevisiae	(strain	ATCC	204508	/	S288c));
AS2_4948_chr_02_polished	410416	410877	+	YDR073W	SNF11:	Transcription	regulatory	protein	SNF11	(Saccharomyces	cerevisiae	(strain	ATCC	204508	/	S288c));
AS2_4948_chr_02_polished	411644	414334	+	YDR074W	TPS2:	Trehalose-phosphatase	(Saccharomyces	cerevisiae	(strain	ATCC	204508	/	S288c));
AS2_4948_chr_02_polished	414901	415827	+	YDR075W	PPH3:	Serine/threonine-protein	phosphatase	4	catalytic	subunit	(Saccharomyces	cerevisiae	(strain	ATCC	204508	/	S288c));
AS2_4948_chr_02_polished	416197	417420	+	YDR076W	RAD55:	DNA	repair	protein	RAD55	(Saccharomyces	cerevisiae	(strain	ATCC	204508	/	S288c));
AS2_4948_chr_02_polished	418599	419417	+	YDR077W	SED1:	Cell	wall	protein	SED1	(Saccharomyces	cerevisiae	(strain	ATCC	204508	/	S288c));
AS2_4948_chr_02_polished	419780	420451	-	YDR078C	SHU2:	Suppressor	of	hydroxyurea	sensitivity	protein	2	(Saccharomyces	cerevisiae	(strain	ATCC	204508	/	S288c));
AS2_4948_chr_02_polished	420642	420974	+	YDR079W	PET100:	Protein	PET100%2C	mitochondrial	(Saccharomyces	cerevisiae	(strain	ATCC	204508	/	S288c));
AS2_4948_chr_02_polished	421154	421372	-	YDR079C-A	TFB5:	RNA	polymerase	II	transcription	factor	B	subunit	5	(Saccharomyces	cerevisiae	(strain	ATCC	204508	/
AS2_4948_chr_02_polished	421574	424552	+	YDR080W	VPS41:	Vacuolar	protein	sorting-associated	protein	41	(Saccharomyces	cerevisiae	(strain	ATCC	204508	/	S288c));
AS2_4948_chr_02_polished	424876	427632	-	YDR081C	PDC2:	Protein	PDC2	(Saccharomyces	cerevisiae	(strain	ATCC	204508	/	S288c));
AS2_4948_chr_02_polished	427989	429470	+	YDR082W	STN1:	Protein	STN1	(Saccharomyces	cerevisiae	(strain	ATCC	204508	/	S288c));
AS2_4948_chr_02_polished	429621	430802	+	YDR083W	RRP8:	Ribosomal	RNA-processing	protein	8	(Saccharomyces	cerevisiae	(strain	ATCC	204508	/	S288c));
AS2_4948_chr_02_polished	430954	431553	-	YDR084C	TVP23:	Golgi	apparatus	membrane	protein	TVP23	(Saccharomyces	cerevisiae	(strain	ATCC	204508	/	S288c));
AS2_4948_chr_02_polished	431821	433671	-	YDR085C	AFR1:	Protein	AFR1	(Saccharomyces	cerevisiae	(strain	ATCC	204508	/	S288c));
AS2_4948_chr_02_polished	434450	434692	-	YDR086C	SSS1:	Protein	transport	protein	SSS1	(Saccharomyces	cerevisiae	(strain	ATCC	204508	/	S288c));
AS2_4948_chr_02_polished	434984	435826	-	YDR087C	RRP1:	Ribosomal	RNA-processing	protein	1	(Saccharomyces	cerevisiae	(strain	ATCC	204508	/	S288c));
AS2_4948_chr_02_polished	436021	437163	-	YDR088C	SLU7:	Pre-mRNA-splicing	factor	SLU7	(Saccharomyces	cerevisiae	(strain	ATCC	204508	/	S288c));
AS2_4948_chr_02_polished	438984	441593	+	YDR089W:	Uncharacterized	protein	YDR089W	(Saccharomyces	cerevisiae	(strain	ATCC	204508	/	S288c));
AS2_4948_chr_02_polished	442007	442939	-	YDR090C:	Uncharacterized	membrane	protein	YDR090C	(Saccharomyces	cerevisiae	(strain	ATCC	204508	/	S288c));
AS2_4948_chr_02_polished	443771	445597	-	YDR091C	RLI1:	Translation	initiation	factor	RLI1	(Saccharomyces	cerevisiae	(strain	ATCC	204508	/	S288c));
AS2_4948_chr_02_polished	446572	447310	+	YDR092W	UBC13:	Ubiquitin-conjugating	enzyme	E2	13	(Saccharomyces	cerevisiae	(strain	ATCC	204508	/	S288c));
AS2_4948_chr_02_polished	447959	452803	+	YDR093W	DNF2:	Phospholipid-transporting	ATPase	DNF2	(Saccharomyces	cerevisiae	(strain	ATCC	204508	/	S288c));
AS2_4948_chr_02_polished	453786	456461	+	YDR096W	GIS1:	Transcriptional	activator/repressor	GIS1	(Saccharomyces	cerevisiae	(strain	ATCC	204508	/	S288c));
AS2_4948_chr_02_polished	456761	460498	-	YDR097C	MSH6:	DNA	mismatch	repair	protein	MSH6	(Saccharomyces	cerevisiae	(strain	ATCC	204508	/	S288c));
AS2_4948_chr_02_polished	460844	461602	-	YDR098C	GRX3:	Monothiol	glutaredoxin-3	(Saccharomyces	cerevisiae	(strain	ATCC	204508	/	S288c));
AS2_4948_chr_02_polished	464821	465618	+	YDR099W	BMH2:	Protein	BMH2	(Saccharomyces	cerevisiae	(strain	ATCC	204508	/	S288c));
AS2_4948_chr_02_polished	466275	466706	+	YDR100W	TVP15:	Golgi	apparatus	membrane	protein	TVP15	(Saccharomyces	cerevisiae	(strain	ATCC	204508	/	S288c));
AS2_4948_chr_02_polished	466937	468718	-	YDR101C	ARX1:	Probable	metalloprotease	ARX1	(Saccharomyces	cerevisiae	(strain	ATCC	204508	/	S288c));
AS2_4948_chr_02_polished	469594	472338	+	YDR103W	STE5:	Protein	STE5	(Saccharomyces	cerevisiae	(strain	ATCC	204508	/	S288c));
AS2_4948_chr_02_polished	472421	476161	-	YDR104C	SPO71:	Sporulation-specific	protein	71	(Saccharomyces	cerevisiae	(strain	ATCC	204508	/	S288c));
AS2_4948_chr_02_polished	476623	478047	-	YDR105C	TMS1:	Membrane	protein	TMS1	(Saccharomyces	cerevisiae	(strain	ATCC	204508	/	S288c));
AS2_4948_chr_02_polished	478280	479125	+	YDR106W	ARP10:	Actin-like	protein	ARP10	(Saccharomyces	cerevisiae	(strain	ATCC	204508	/	S288c));
AS2_4948_chr_02_polished	480489	482288	-	YDR107C	TMN2:	Transmembrane	9	superfamily	member	2	(Saccharomyces	cerevisiae	(strain	ATCC	204508	/	S288c));
AS2_4948_chr_02_polished	482523	484610	+	YDR108W	TRS85:	Trafficking	protein	particle	complex	III-specific	subunit	85	(Saccharomyces	cerevisiae	(strain	ATCC	204508	/	S288c));
AS2_4948_chr_02_polished	484776	486908	-	YDR109C:	Uncharacterized	sugar	kinase	YDR109C	(Saccharomyces	cerevisiae	(strain	ATCC	204508	/	S288c));
AS2_4948_chr_02_polished	487351	489090	+	YDR110W	FOB1:	DNA	replication	fork-blocking	protein	FOB1	(Saccharomyces	cerevisiae	(strain	ATCC	204508	/	S288c));
AS2_4948_chr_02_polished	489505	491028	-	YDR111C	ALT2:	Probable	alanine	aminotransferase	(Saccharomyces	cerevisiae	(strain	ATCC	204508	/	S288c));
AS2_4948_chr_02_polished	491804	492934	-	YDR113C	PDS1:	Securin	(Saccharomyces	cerevisiae	(strain	ATCC	204508	/	S288c));
AS2_4948_chr_02_polished	493487	493804	+	YDR115W:	54S	ribosomal	protein	L34%2C	mitochondrial	(Saccharomyces	cerevisiae	(strain	ATCC	204508	/	S288c));
AS2_4948_chr_02_polished	494033	494890	-	YDR116C	MRPL1:	54S	ribosomal	protein	L1%2C	mitochondrial	(Saccharomyces	cerevisiae	(strain	ATCC	204508	/	S288c));
AS2_4948_chr_02_polished	495254	496951	-	YDR117C	TMA64:	Translation	machinery-associated	protein	64	(Saccharomyces	cerevisiae	(strain	ATCC	204508	/	S288c));
AS2_4948_chr_02_polished	497233	499194	+	YDR118W	APC4:	Anaphase-promoting	complex	subunit	4	(Saccharomyces	cerevisiae	(strain	ATCC	204508	/	S288c));
AS2_4948_chr_02_polished	499518	501878	+	YDR119W	VBA4:	Vacuolar	basic	amino	acid	transporter	4	(Saccharomyces	cerevisiae	(strain	ATCC	204508	/	S288c));
AS2_4948_chr_02_polished	502386	502586	+	YDR119W-A:	Uncharacterized	protein	YDR119W-A	(Saccharomyces	cerevisiae	(strain	ATCC	204508	/	S288c));
AS2_4948_chr_02_polished	502893	504557	-	YDR120C	TRM1:	tRNA	(guanine(26)-N(2))-dimethyltransferase%2C	mitochondrial	(Saccharomyces	cerevisiae	(strain	ATCC	204508	/	S288c));
AS2_4948_chr_02_polished	504916	505557	+	YDR121W	DPB4:	DNA	polymerase	epsilon	subunit	D	(Saccharomyces	cerevisiae	(strain	ATCC	204508	/	S288c));
AS2_4948_chr_02_polished	506093	509344	+	YDR122W	KIN1:	Serine/threonine	protein	kinase	KIN1	(Saccharomyces	cerevisiae	(strain	ATCC	204508	/	S288c));
AS2_4948_chr_02_polished	509979	510890	-	YDR123C	INO2:	Protein	INO2	(Saccharomyces	cerevisiae	(strain	ATCC	204508	/	S288c));
AS2_4948_chr_02_polished	511707	512690	+	YDR124W:	Uncharacterized	protein	YDR124W	(Saccharomyces	cerevisiae	(strain	ATCC	204508	/	S288c));
AS2_4948_chr_02_polished	512849	514156	-	YDR125C	ECM18:	Protein	ECM18	(Saccharomyces	cerevisiae	(strain	ATCC	204508	/	S288c));
AS2_4948_chr_02_polished	514694	515701	+	YDR126W	SWF1:	Palmitoyltransferase	SWF1	(Saccharomyces	cerevisiae	(strain	ATCC	204508	/	S288c));
AS2_4948_chr_02_polished	515946	520712	+	YDR127W	ARO1:	Pentafunctional	AROM	polypeptide	(Saccharomyces	cerevisiae	(strain	ATCC	204508	/	S288c));
AS2_4948_chr_02_polished	521023	524475	+	YDR128W	MTC5:	Maintenance	of	telomere	capping	protein	5	(Saccharomyces	cerevisiae	(strain	ATCC	204508	/	S288c));
AS2_4948_chr_02_polished	524819	526853	-	YDR129C	SAC6:	Fimbrin	(Saccharomyces	cerevisiae	(strain	ATCC	204508	/	S288c));
AS2_4948_chr_02_polished	527213	529940	-	YDR131C:	F-box	protein	YDR131C	(Saccharomyces	cerevisiae	(strain	ATCC	204508	/	S288c));
AS2_4948_chr_02_polished	530295	531788	-	YDR132C:	Uncharacterized	protein	YDR132C	(Saccharomyces	cerevisiae	(strain	ATCC	204508	/	S288c));
AS2_4948_chr_02_polished	532561	532953	-	YDR134C:	Putative	uncharacterized	cell	wall	protein	YDR134C	(Saccharomyces	cerevisiae	(strain	ATCC	204508	/	S288c));
AS2_4948_chr_02_polished	534601	539151	-	YDR135C	YCF1:	Metal	resistance	protein	YCF1	(Saccharomyces	cerevisiae	(strain	ATCC	204508	/	S288c));
AS2_4948_chr_02_polished	539868	541853	+	YDR137W	RGP1:	Reduced	growth	phenotype	protein	1	(Saccharomyces	cerevisiae	(strain	ATCC	204508	/	S288c));
AS2_4948_chr_02_polished	542105	544402	+	YDR138W	HPR1:	THO	complex	subunit	HPR1	(Saccharomyces	cerevisiae	(strain	ATCC	204508	/	S288c));
AS2_4948_chr_02_polished	545678	546343	+	YDR140W	MTQ2:	eRF1	methyltransferase	catalytic	subunit	MTQ2	(Saccharomyces	cerevisiae	(strain	ATCC	204508	/	S288c));
AS2_4948_chr_02_polished	546441	551537	-	YDR141C	DOP1:	Protein	dopey	(Saccharomyces	cerevisiae	(strain	ATCC	204508	/	S288c));
AS2_4948_chr_02_polished	551959	553071	-	YDR142C	PEX7:	Peroxisomal	targeting	signal	2	receptor	(Saccharomyces	cerevisiae	(strain	ATCC	204508	/	S288c));
AS2_4948_chr_02_polished	553541	555403	-	YDR143C	SAN1:	Protein	SAN1	(Saccharomyces	cerevisiae	(strain	ATCC	204508	/	S288c));
AS2_4948_chr_02_polished	555838	557643	-	YDR144C	MKC7:	Aspartic	proteinase	MKC7	(Saccharomyces	cerevisiae	(strain	ATCC	204508	/	S288c));
AS2_4948_chr_02_polished	558280	559926	+	YDR145W	TAF12:	Transcription	initiation	factor	TFIID	subunit	12	(Saccharomyces	cerevisiae	(strain	ATCC	204508	/	S288c));
AS2_4948_chr_02_polished	560169	562250	-	YDR146C	SWI5:	Transcriptional	factor	SWI5	(Saccharomyces	cerevisiae	(strain	ATCC	204508	/	S288c));
AS2_4948_chr_02_polished	563196	564770	+	YDR147W	EKI1:	Ethanolamine	kinase	(Saccharomyces	cerevisiae	(strain	ATCC	204508	/	S288c));
AS2_4948_chr_02_polished	565194	566549	-	YDR148C	KGD2:	Dihydrolipoyllysine-residue	succinyltransferase	component	of	2-oxoglutarate	dehydrogenase	complex%2C	mitochondrial	(Saccharomyces	cerevisiae	(strain	ATCC	204508	/
AS2_4948_chr_02_polished	567118	573381	+	YDR150W	NUM1:	Nuclear	migration	protein	NUM1	(Saccharomyces	cerevisiae	(strain	ATCC	204508	/	S288c));
AS2_4948_chr_02_polished	573730	574725	-	YDR151C	CTH1:	mRNA	decay	factor	CTH1	(Saccharomyces	cerevisiae	(strain	ATCC	204508	/	S288c));
AS2_4948_chr_02_polished	575260	576078	+	YDR152W	GIR2:	Protein	GIR2	(Saccharomyces	cerevisiae	(strain	ATCC	204508	/	S288c));
AS2_4948_chr_02_polished	576283	577482	-	YDR153C	ENT5:	Epsin-5	(Saccharomyces	cerevisiae	(strain	ATCC	204508	/	S288c));
AS2_4948_chr_02_polished	577989	578477	-	YDR155C	CPR1:	Peptidyl-prolyl	cis-trans	isomerase	(Saccharomyces	cerevisiae	(strain	ATCC	204508	/	S288c));
AS2_4948_chr_02_polished	578882	579376	+	YDR156W	RPA14:	DNA-directed	RNA	polymerase	I	subunit	RPA14	(Saccharomyces	cerevisiae	(strain	ATCC	204508	/	S288c));
AS2_4948_chr_02_polished	579828	580925	+	YDR158W	HOM2:	Aspartate-semialdehyde	dehydrogenase	(Saccharomyces	cerevisiae	(strain	ATCC	204508	/	S288c));
AS2_4948_chr_02_polished	581311	585243	+	YDR159W	SAC3:	Nuclear	mRNA	export	protein	SAC3	(Saccharomyces	cerevisiae	(strain	ATCC	204508	/	S288c));
AS2_4948_chr_02_polished	585632	588187	+	YDR160W	SSY1:	SPS-sensor	component	SSY1	(Saccharomyces	cerevisiae	(strain	ATCC	204508	/	S288c));
AS2_4948_chr_02_polished	588421	589584	+	YDR161W:	UPF0661	TPR	repeat-containing	protein	YDR161W	(Saccharomyces	cerevisiae	(strain	ATCC	204508	/	S288c));
AS2_4948_chr_02_polished	589767	590486	-	YDR162C	NBP2:	NAP1-binding	protein	2	(Saccharomyces	cerevisiae	(strain	ATCC	204508	/	S288c));
AS2_4948_chr_02_polished	590798	591340	+	YDR163W	CWC15:	Pre-mRNA-splicing	factor	CWC15	(Saccharomyces	cerevisiae	(strain	ATCC	204508	/	S288c));
AS2_4948_chr_02_polished	591421	593595	-	YDR164C	SEC1:	Protein	transport	protein	SEC1	(Saccharomyces	cerevisiae	(strain	ATCC	204508	/	S288c));
AS2_4948_chr_02_polished	594251	595588	+	YDR165W	TRM82:	tRNA	(guanine-N(7)-)-methyltransferase	subunit	TRM82	(Saccharomyces	cerevisiae	(strain	ATCC	204508	/	S288c));
AS2_4948_chr_02_polished	595684	598596	-	YDR166C	SEC5:	Exocyst	complex	component	SEC5	(Saccharomyces	cerevisiae	(strain	ATCC	204508	/	S288c));
AS2_4948_chr_02_polished	598829	599452	+	YDR167W	TAF10:	Transcription	initiation	factor	TFIID	subunit	10	(Saccharomyces	cerevisiae	(strain	ATCC	204508	/	S288c));
AS2_4948_chr_02_polished	599698	601218	+	YDR168W	CDC37:	Hsp90	co-chaperone	Cdc37	(Saccharomyces	cerevisiae	(strain	ATCC	204508	/	S288c));
AS2_4948_chr_02_polished	601696	603246	-	YDR169C	STB3:	Protein	STB3	(Saccharomyces	cerevisiae	(strain	ATCC	204508	/	S288c));
AS2_4948_chr_02_polished	605543	611530	-	YDR170C	SEC7:	Protein	transport	protein	SEC7	(Saccharomyces	cerevisiae	(strain	ATCC	204508	/	S288c));
AS2_4948_chr_02_polished	613033	614187	+	YDR171W	HSP42:	Heat	shock	protein	42	(Saccharomyces	cerevisiae	(strain	ATCC	204508	/	S288c));
AS2_4948_chr_02_polished	614745	616769	+	YDR172W	SUP35:	Eukaryotic	peptide	chain	release	factor	GTP-binding	subunit	(Saccharomyces	cerevisiae	(strain	ATCC	204508	/	S288c));
AS2_4948_chr_02_polished	616954	617994	-	YDR173C	ARG82:	Inositol	polyphosphate	multikinase	(Saccharomyces	cerevisiae	(strain	ATCC	204508	/	S288c));
AS2_4948_chr_02_polished	618481	619221	+	YDR174W	HMO1:	High	mobility	group	protein	1	(Saccharomyces	cerevisiae	(strain	ATCC	204508	/	S288c));
AS2_4948_chr_02_polished	619556	620527	-	YDR175C	RSM24:	37S	ribosomal	protein	S24%2C	mitochondrial	(Saccharomyces	cerevisiae	(strain	ATCC	204508	/	S288c));
AS2_4948_chr_02_polished	620820	622925	+	YDR176W	NGG1:	Chromatin-remodeling	complexes	subunit	NGG1	(Saccharomyces	cerevisiae	(strain	ATCC	204508	/	S288c));
AS2_4948_chr_02_polished	623246	623893	+	YDR177W	UBC1:	Ubiquitin-conjugating	enzyme	E2	1	(Saccharomyces	cerevisiae	(strain	ATCC	204508	/	S288c));
AS2_4948_chr_02_polished	624303	624848	+	YDR178W	SDH4:	Succinate	dehydrogenase	[ubiquinone]	cytochrome	b	small	subunit%2C	mitochondrial	(Saccharomyces	cerevisiae	(strain	ATCC	204508	/
AS2_4948_chr_02_polished	625073	625564	-	YDR179C	CSN9:	COP9	signalosome	complex	subunit	9	(Saccharomyces	cerevisiae	(strain	ATCC	204508	/	S288c));
AS2_4948_chr_02_polished	625806	627191	+	YDR179W-A:	Uncharacterized	protein	YDR179W-A	(Saccharomyces	cerevisiae	(strain	ATCC	204508	/	S288c));
AS2_4948_chr_02_polished	627686	632158	+	YDR180W	SCC2:	Sister	chromatid	cohesion	protein	2	(Saccharomyces	cerevisiae	(strain	ATCC	204508	/	S288c));
AS2_4948_chr_02_polished	632298	633767	-	YDR181C	SAS4:	Something	about	silencing	protein	4	(Saccharomyces	cerevisiae	(strain	ATCC	204508	/	S288c));
AS2_4948_chr_02_polished	634021	635502	+	YDR182W	CDC1:	Cell	division	control	protein	1	(Saccharomyces	cerevisiae	(strain	ATCC	204508	/	S288c));
AS2_4948_chr_02_polished	635849	636532	+	YDR183W	PLP1:	Phosducin-like	protein	1	(Saccharomyces	cerevisiae	(strain	ATCC	204508	/	S288c));
AS2_4948_chr_02_polished	636888	637778	-	YDR184C	ATC1:	Protein	ATC1/LIC4	(Saccharomyces	cerevisiae	(strain	ATCC	204508	/	S288c));
AS2_4948_chr_02_polished	638167	638706	-	YDR185C	UPS3:	Protein	UPS3%2C	mitochondrial	(Saccharomyces	cerevisiae	(strain	ATCC	204508	/	S288c));
AS2_4948_chr_02_polished	639170	641722	-	YDR186C:	Uncharacterized	protein	YDR186C	(Saccharomyces	cerevisiae	(strain	ATCC	204508	/	S288c));
AS2_4948_chr_02_polished	642543	644183	+	YDR188W	CCT6:	T-complex	protein	1	subunit	zeta	(Saccharomyces	cerevisiae	(strain	ATCC	204508	/	S288c));
AS2_4948_chr_02_polished	644479	646188	+	YDR189W	SLY1:	Protein	SLY1	(Saccharomyces	cerevisiae	(strain	ATCC	204508	/	S288c));
AS2_4948_chr_02_polished	646652	648043	-	YDR190C	RVB1:	RuvB-like	protein	1	(Saccharomyces	cerevisiae	(strain	ATCC	204508	/	S288c));
AS2_4948_chr_02_polished	648370	649497	+	YDR191W	HST4:	NAD-dependent	histone	deacetylase	HST4	(Saccharomyces	cerevisiae	(strain	ATCC	204508	/	S288c));
AS2_4948_chr_02_polished	649620	650915	-	YDR192C	NUP42:	Nucleoporin	NUP42	(Saccharomyces	cerevisiae	(strain	ATCC	204508	/	S288c));
AS2_4948_chr_02_polished	651879	653870	-	YDR194C	MSS116:	ATP-dependent	RNA	helicase	MSS116%2C	mitochondrial	(Saccharomyces	cerevisiae	(strain	ATCC	204508	/	S288c));
AS2_4948_chr_02_polished	654528	656180	+	YDR195W	REF2:	RNA	end	formation	protein	2	(Saccharomyces	cerevisiae	(strain	ATCC	204508	/	S288c));
AS2_4948_chr_02_polished	656252	656968	-	YDR196C	CAB5:	Dephospho-CoA	kinase	CAB5	(Saccharomyces	cerevisiae	(strain	ATCC	204508	/	S288c));
AS2_4948_chr_02_polished	657187	658353	+	YDR197W	CBS2:	Cytochrome	B	translational	activator	protein	CBS2	(Saccharomyces	cerevisiae	(strain	ATCC	204508	/	S288c));
AS2_4948_chr_02_polished	658490	659926	-	YDR198C	RKM2:	Ribosomal	N-lysine	methyltransferase	2	(Saccharomyces	cerevisiae	(strain	ATCC	204508	/	S288c));
AS2_4948_chr_02_polished	660224	662050	-	YDR200C	VPS64:	Vacuolar	protein	sorting-associated	protein	64	(Saccharomyces	cerevisiae	(strain	ATCC	204508	/	S288c));
AS2_4948_chr_02_polished	662288	662797	+	YDR201W	SPC19:	DASH	complex	subunit	SPC19	(Saccharomyces	cerevisiae	(strain	ATCC	204508	/	S288c));
AS2_4948_chr_02_polished	662879	663934	-	YDR202C	RAV2:	Regulator	of	V-ATPase	in	vacuolar	membrane	protein	2	(Saccharomyces	cerevisiae	(strain	ATCC	204508	/
AS2_4948_chr_02_polished	664127	665116	+	YDR204W	COQ4:	Ubiquinone	biosynthesis	protein	COQ4%2C	mitochondrial	(Saccharomyces	cerevisiae	(strain	ATCC	204508	/	S288c));
AS2_4948_chr_02_polished	665323	667497	+	YDR205W	MSC2:	Probable	zinc	transporter	MSC2	(Saccharomyces	cerevisiae	(strain	ATCC	204508	/	S288c));
AS2_4948_chr_02_polished	668044	670701	+	YDR206W	EBS1:	Protein	EBS1	(Saccharomyces	cerevisiae	(strain	ATCC	204508	/	S288c));
AS2_4948_chr_02_polished	670990	673500	-	YDR207C	UME6:	Transcriptional	regulatory	protein	UME6	(Saccharomyces	cerevisiae	(strain	ATCC	204508	/	S288c));
AS2_4948_chr_02_polished	674187	676490	+	YDR208W	MSS4:	Probable	phosphatidylinositol	4-phosphate	5-kinase	MSS4	(Saccharomyces	cerevisiae	(strain	ATCC	204508	/	S288c));
AS2_4948_chr_02_polished	678840	680978	+	YDR211W	GCD6:	Translation	initiation	factor	eIF-2B	subunit	epsilon	(Saccharomyces	cerevisiae	(strain	ATCC	204508	/	S288c));
AS2_4948_chr_02_polished	681303	682982	+	YDR212W	TCP1:	T-complex	protein	1	subunit	alpha	(Saccharomyces	cerevisiae	(strain	ATCC	204508	/	S288c));
AS2_4948_chr_02_polished	683835	686621	+	YDR213W	UPC2:	Sterol	uptake	control	protein	2	(Saccharomyces	cerevisiae	(strain	ATCC	204508	/	S288c));
AS2_4948_chr_02_polished	687000	688046	+	YDR214W	AHA1:	Hsp90	co-chaperone	AHA1	(Saccharomyces	cerevisiae	(strain	ATCC	204508	/	S288c));
AS2_4948_chr_02_polished	689252	693211	+	YDR216W	ADR1:	Regulatory	protein	ADR1	(Saccharomyces	cerevisiae	(strain	ATCC	204508	/	S288c));
AS2_4948_chr_02_polished	693840	697739	-	YDR217C	RAD9:	DNA	repair	protein	RAD9	(Saccharomyces	cerevisiae	(strain	ATCC	204508	/	S288c));
AS2_4948_chr_02_polished	698043	699293	-	YDR218C	SPR28:	Sporulation-regulated	protein	28	(Saccharomyces	cerevisiae	(strain	ATCC	204508	/	S288c));
AS2_4948_chr_02_polished	699741	701129	-	YDR219C	MFB1:	Mitochondrial	F-box	protein	MFB1	(Saccharomyces	cerevisiae	(strain	ATCC	204508	/	S288c));
AS2_4948_chr_02_polished	701618	703756	+	YDR221W	GTB1:	Glucosidase	2	subunit	beta	(Saccharomyces	cerevisiae	(strain	ATCC	204508	/	S288c));
AS2_4948_chr_02_polished	704357	705618	+	YDR222W:	SVF1-like	protein	YDR222W	(Saccharomyces	cerevisiae	(strain	ATCC	204508	/	S288c));
AS2_4948_chr_02_polished	706423	708117	+	YNR048W	CRF1:	Transcription	factor	CRF1	(Saccharomyces	cerevisiae	(strain	ATCC	204508	/	S288c));
AS2_4948_chr_02_polished	708671	709066	-	YDR224C	HTB1:	Histone	H2B.1	(Saccharomyces	cerevisiae	(strain	ATCC	204508	/	S288c));
AS2_4948_chr_02_polished	709890	710288	+	YDR225W	HTA1:	Histone	H2A.1	(Saccharomyces	cerevisiae	(strain	ATCC	204508	/	S288c));
AS2_4948_chr_02_polished	710858	711526	+	YDR226W	ADK1:	Adenylate	kinase	1	(Saccharomyces	cerevisiae	(strain	ATCC	204508	/	S288c));
AS2_4948_chr_02_polished	711948	716171	+	YDR227W	SIR4:	Regulatory	protein	SIR4	(Saccharomyces	cerevisiae	(strain	ATCC	204508	/	S288c));
AS2_4948_chr_02_polished	716494	718347	-	YDR228C	PCF11:	Protein	PCF11	(Saccharomyces	cerevisiae	(strain	ATCC	204508	/	S288c));
AS2_4948_chr_02_polished	719306	720712	+	YDR229W	IVY1:	Protein	IVY1	(Saccharomyces	cerevisiae	(strain	ATCC	204508	/	S288c));
AS2_4948_chr_02_polished	720858	721478	-	YDR231C	COX20:	Cytochrome	c	oxidase	protein	20%2C	mitochondrial	(Saccharomyces	cerevisiae	(strain	ATCC	204508	/	S288c));
AS2_4948_chr_02_polished	721998	723644	+	YDR232W	HEM1:	5-aminolevulinate	synthase%2C	mitochondrial	(Saccharomyces	cerevisiae	(strain	ATCC	204508	/	S288c));
AS2_4948_chr_02_polished	723993	724874	-	YDR233C	RTN1:	Reticulon-like	protein	1	(Saccharomyces	cerevisiae	(strain	ATCC	204508	/	S288c));
AS2_4948_chr_02_polished	725621	727702	+	YDR234W	LYS4:	Homoaconitase%2C	mitochondrial	(Saccharomyces	cerevisiae	(strain	ATCC	204508	/	S288c));
AS2_4948_chr_02_polished	728017	729651	+	YDR235W	PRP42:	U1	small	nuclear	ribonucleoprotein	component	PRP42	(Saccharomyces	cerevisiae	(strain	ATCC	204508	/	S288c));
AS2_4948_chr_02_polished	729752	730327	-	YDR236C	FMN1:	Riboflavin	kinase	(Saccharomyces	cerevisiae	(strain	ATCC	204508	/	S288c));
AS2_4948_chr_02_polished	731137	732015	+	YDR237W	MRPL7:	54S	ribosomal	protein	L7%2C	mitochondrial	(Saccharomyces	cerevisiae	(strain	ATCC	204508	/	S288c));
AS2_4948_chr_02_polished	732415	735336	-	YDR238C	SEC26:	Coatomer	subunit	beta	(Saccharomyces	cerevisiae	(strain	ATCC	204508	/	S288c));
AS2_4948_chr_02_polished	735573	737939	-	YDR239C:	Uncharacterized	protein	YDR239C	(Saccharomyces	cerevisiae	(strain	ATCC	204508	/	S288c));
AS2_4948_chr_02_polished	738190	739665	-	YDR240C	SNU56:	56	kDa	U1	small	nuclear	ribonucleoprotein	component	(Saccharomyces	cerevisiae	(strain	ATCC	204508	/	S288c));
AS2_4948_chr_02_polished	741405	743054	+	YDR242W	AMD2:	Probable	amidase	(Saccharomyces	cerevisiae	(strain	ATCC	204508	/	S288c));
AS2_4948_chr_02_polished	743111	744880	-	YDR243C	PRP28:	Pre-mRNA-splicing	ATP-dependent	RNA	helicase	PRP28	(Saccharomyces	cerevisiae	(strain	ATCC	204508	/	S288c));
AS2_4948_chr_02_polished	745162	746994	+	YDR244W	PEX5:	Peroxisomal	targeting	signal	receptor	(Saccharomyces	cerevisiae	(strain	ATCC	204508	/	S288c));
AS2_4948_chr_02_polished	747444	748628	+	YDR245W	MNN10:	Probable	alpha-1%2C6-mannosyltransferase	MNN10	(Saccharomyces	cerevisiae	(strain	ATCC	204508	/	S288c));
AS2_4948_chr_02_polished	748932	749594	+	YDR246W	TRS23:	Trafficking	protein	particle	complex	subunit	23	(Saccharomyces	cerevisiae	(strain	ATCC	204508	/	S288c));
AS2_4948_chr_02_polished	750698	751315	+	YDR247W	VHS1:	Serine/threonine-protein	kinase	VHS1	(Saccharomyces	cerevisiae	(strain	ATCC	204508	/	S288c));
AS2_4948_chr_02_polished	751346	752014	+	YDR247W	VHS1:	Serine/threonine-protein	kinase	VHS1	(Saccharomyces	cerevisiae	(strain	ATCC	204508	/	S288c));
AS2_4948_chr_02_polished	752295	752855	-	YDR248C:	Probable	gluconokinase	(Saccharomyces	cerevisiae	(strain	ATCC	204508	/	S288c));
AS2_4948_chr_02_polished	753248	754369	-	YDR249C:	Uncharacterized	protein	YDR249C	(Saccharomyces	cerevisiae	(strain	ATCC	204508	/	S288c));
AS2_4948_chr_02_polished	755175	757733	+	YDR251W	PAM1:	Protein	PAM1	(Saccharomyces	cerevisiae	(strain	ATCC	204508	/	S288c));
AS2_4948_chr_02_polished	758033	758482	+	YDR252W	BTT1:	Nascent	polypeptide-associated	complex	subunit	beta-2	(Saccharomyces	cerevisiae	(strain	ATCC	204508	/	S288c));
AS2_4948_chr_02_polished	758607	759176	-	YDR253C	MET32:	Transcriptional	regulator	MET32	(Saccharomyces	cerevisiae	(strain	ATCC	204508	/	S288c));
AS2_4948_chr_02_polished	759720	761096	+	YDR254W	CHL4:	Central	kinetochore	subunit	CHL4	(Saccharomyces	cerevisiae	(strain	ATCC	204508	/	S288c));
AS2_4948_chr_02_polished	761187	762452	-	YDR255C	RMD5:	Sporulation	protein	RMD5	(Saccharomyces	cerevisiae	(strain	ATCC	204508	/	S288c));
AS2_4948_chr_02_polished	762776	764317	-	YDR256C	CTA1:	Peroxisomal	catalase	A	(Saccharomyces	cerevisiae	(strain	ATCC	204508	/	S288c));
AS2_4948_chr_02_polished	764627	766040	-	YDR257C	RKM4:	Ribosomal	N-lysine	methyltransferase	4	(Saccharomyces	cerevisiae	(strain	ATCC	204508	/	S288c));
AS2_4948_chr_02_polished	766370	768805	-	YDR258C	HSP78:	Heat	shock	protein	78%2C	mitochondrial	(Saccharomyces	cerevisiae	(strain	ATCC	204508	/	S288c));
AS2_4948_chr_02_polished	769204	770343	-	YDR259C	YAP6:	AP-1-like	transcription	factor	YAP6	(Saccharomyces	cerevisiae	(strain	ATCC	204508	/	S288c));
AS2_4948_chr_02_polished	771272	771784	-	YDR260C	SWM1:	Anaphase-promoting	complex	subunit	SWM1	(Saccharomyces	cerevisiae	(strain	ATCC	204508	/	S288c));
AS2_4948_chr_02_polished	772149	773840	-	YDR261C	EXG2:	Glucan	1%2C3-beta-glucosidase	2	(Saccharomyces	cerevisiae	(strain	ATCC	204508	/	S288c));
AS2_4948_chr_02_polished	775063	775893	+	YDR262W:	FAS1	domain-containing	protein	YDR262W	(Saccharomyces	cerevisiae	(strain	ATCC	204508	/	S288c));
AS2_4948_chr_02_polished	776221	777210	-	YDR263C	DIN7:	DNA	damage-inducible	protein	DIN7	(Saccharomyces	cerevisiae	(strain	ATCC	204508	/	S288c));
AS2_4948_chr_02_polished	777965	780253	-	YDR264C	AKR1:	Palmitoyltransferase	AKR1	(Saccharomyces	cerevisiae	(strain	ATCC	204508	/	S288c));
AS2_4948_chr_02_polished	780787	781800	+	YDR265W	PEX10:	Peroxisome	biogenesis	factor	10	(Saccharomyces	cerevisiae	(strain	ATCC	204508	/	S288c));
AS2_4948_chr_02_polished	782009	783940	-	YDR266C:	LIM	domain	and	RING	finger	protein	YDR266C	(Saccharomyces	cerevisiae	(strain	ATCC	204508	/	S288c));
AS2_4948_chr_02_polished	784428	785420	-	YDR267C	CIA1:	Cytosolic	iron-sulfur	protein	assembly	protein	1	(Saccharomyces	cerevisiae	(strain	ATCC	204508	/	S288c));
AS2_4948_chr_02_polished	785926	787065	+	YDR268W	MSW1:	Tryptophan--tRNA	ligase%2C	mitochondrial	(Saccharomyces	cerevisiae	(strain	ATCC	204508	/	S288c));
AS2_4948_chr_02_polished	787642	790665	+	YDR270W	CCC2:	Copper-transporting	ATPase	(Saccharomyces	cerevisiae	(strain	ATCC	204508	/	S288c));
AS2_4948_chr_02_polished	790967	791791	+	YDR272W	GLO2:	Hydroxyacylglutathione	hydrolase%2C	cytoplasmic	isozyme	(Saccharomyces	cerevisiae	(strain	ATCC	204508	/	S288c));
AS2_4948_chr_02_polished	792134	793201	+	YDR273W	DON1:	Donuts	protein	1	(Saccharomyces	cerevisiae	(strain	ATCC	204508	/	S288c));
AS2_4948_chr_02_polished	794136	794852	+	YDR275W	BSC2:	Bypass	of	stop	codon	protein	2	(Saccharomyces	cerevisiae	(strain	ATCC	204508	/	S288c));
AS2_4948_chr_02_polished	796299	797600	-	YDR277C	MTH1:	Protein	MTH1	(Saccharomyces	cerevisiae	(strain	ATCC	204508	/	S288c));
AS2_4948_chr_02_polished	800161	801213	+	YDR279W	RNH202:	Ribonuclease	H2	subunit	B	(Saccharomyces	cerevisiae	(strain	ATCC	204508	/	S288c));
AS2_4948_chr_02_polished	801545	802462	+	YDR280W	RRP45:	Exosome	complex	component	RRP45	(Saccharomyces	cerevisiae	(strain	ATCC	204508	/	S288c));
AS2_4948_chr_02_polished	802818	803126	-	YDR281C	PHM6:	Phosphate	metabolism	protein	6	(Saccharomyces	cerevisiae	(strain	ATCC	204508	/	S288c));
AS2_4948_chr_02_polished	803991	805244	-	YDR282C:	Uncharacterized	protein	YDR282C	(Saccharomyces	cerevisiae	(strain	ATCC	204508	/	S288c));
AS2_4948_chr_02_polished	805561	810552	-	YDR283C	GCN2:	Serine/threonine-protein	kinase	GCN2	(Saccharomyces	cerevisiae	(strain	ATCC	204508	/	S288c));
AS2_4948_chr_02_polished	811061	811912	-	YDR284C	DPP1:	Diacylglycerol	pyrophosphate	phosphatase	1	(Saccharomyces	cerevisiae	(strain	ATCC	204508	/	S288c));
AS2_4948_chr_02_polished	812933	815563	+	YDR285W	ZIP1:	Synaptonemal	complex	protein	ZIP1	(Saccharomyces	cerevisiae	(strain	ATCC	204508	/	S288c));
AS2_4948_chr_02_polished	815749	816090	-	YDR286C:	Glutaredoxin-like	protein	YDR286C	(Saccharomyces	cerevisiae	(strain	ATCC	204508	/	S288c));
AS2_4948_chr_02_polished	816549	817427	+	YDR287W	INM2:	Inositol	monophosphatase	2	(Saccharomyces	cerevisiae	(strain	ATCC	204508	/	S288c));
AS2_4948_chr_02_polished	817744	818679	+	YDR288W	NSE3:	Non-structural	maintenance	of	chromosome	element	3	(Saccharomyces	cerevisiae	(strain	ATCC	204508	/	S288c));
AS2_4948_chr_02_polished	818857	820107	-	YDR289C	RTT103:	Regulator	of	Ty1	transposition	protein	103	(Saccharomyces	cerevisiae	(strain	ATCC	204508	/	S288c));
AS2_4948_chr_02_polished	820329	823562	+	YDR291W	HRQ1:	Putative	ATP-dependent	helicase	HRQ1	(Saccharomyces	cerevisiae	(strain	ATCC	204508	/	S288c));
AS2_4948_chr_02_polished	823667	825532	-	YDR292C	SRP101:	Signal	recognition	particle	receptor	subunit	alpha	homolog	(Saccharomyces	cerevisiae	(strain	ATCC	204508	/	S288c));
AS2_4948_chr_02_polished	826242	830006	-	YDR293C	SSD1:	Protein	SSD1	(Saccharomyces	cerevisiae	(strain	ATCC	204508	/	S288c));
AS2_4948_chr_02_polished	831112	832866	-	YDR294C	DPL1:	Sphingosine-1-phosphate	lyase	(Saccharomyces	cerevisiae	(strain	ATCC	204508	/	S288c));
AS2_4948_chr_02_polished	833262	835292	-	YDR295C	HDA2:	HDA1	complex	subunit	2	(Saccharomyces	cerevisiae	(strain	ATCC	204508	/	S288c));
AS2_4948_chr_02_polished	835807	836487	+	YDR296W	MHR1:	Mitochondrial	homologous	recombination	protein	1	(Saccharomyces	cerevisiae	(strain	ATCC	204508	/	S288c));
AS2_4948_chr_02_polished	837169	838218	+	YDR297W	SUR2:	Sphingolipid	C4-hydroxylase	SUR2	(Saccharomyces	cerevisiae	(strain	ATCC	204508	/	S288c));
AS2_4948_chr_02_polished	838733	839371	-	YDR298C	ATP5:	ATP	synthase	subunit	5%2C	mitochondrial	(Saccharomyces	cerevisiae	(strain	ATCC	204508	/	S288c));
AS2_4948_chr_02_polished	840172	841791	+	YDR299W	BFR2:	Protein	BFR2	(Saccharomyces	cerevisiae	(strain	ATCC	204508	/	S288c));
AS2_4948_chr_02_polished	842064	843350	-	YDR300C	PRO1:	Glutamate	5-kinase	(Saccharomyces	cerevisiae	(strain	ATCC	204508	/	S288c));
AS2_4948_chr_02_polished	843907	847977	+	YDR301W	CFT1:	Protein	CFT1	(Saccharomyces	cerevisiae	(strain	ATCC	204508	/	S288c));
AS2_4948_chr_02_polished	848280	848939	+	YDR302W	GPI11:	Glycosylphosphatidylinositol	anchor	biosynthesis	protein	11	(Saccharomyces	cerevisiae	(strain	ATCC	204508	/	S288c));
AS2_4948_chr_02_polished	849392	852073	-	YDR303C	RSC3:	Chromatin	structure-remodeling	complex	protein	RSC3	(Saccharomyces	cerevisiae	(strain	ATCC	204508	/	S288c));
AS2_4948_chr_02_polished	852562	853248	-	YDR304C	CPR5:	Peptidyl-prolyl	cis-trans	isomerase	D	(Saccharomyces	cerevisiae	(strain	ATCC	204508	/	S288c));
AS2_4948_chr_02_polished	853465	854171	-	YDR305C	HNT2:	Bis(5'-adenosyl)-triphosphatase	(Saccharomyces	cerevisiae	(strain	ATCC	204508	/	S288c));
AS2_4948_chr_02_polished	854446	855867	-	YDR306C:	F-box	protein	YDR306C	(Saccharomyces	cerevisiae	(strain	ATCC	204508	/	S288c));
AS2_4948_chr_02_polished	856545	858599	+	YDR307W	PMT7:	Probable	dolichyl-phosphate-mannose--protein	mannosyltransferase	7	(Saccharomyces	cerevisiae	(strain	ATCC	204508	/	S288c));
AS2_4948_chr_02_polished	858707	859129	-	YDR308C	SRB7:	Mediator	of	RNA	polymerase	II	transcription	subunit	21	(Saccharomyces	cerevisiae	(strain	ATCC	204508	/
AS2_4948_chr_02_polished	859746	860948	-	YDR309C	GIC2:	GTPase-interacting	component	2	(Saccharomyces	cerevisiae	(strain	ATCC	204508	/	S288c));
AS2_4948_chr_02_polished	861841	865068	-	YDR310C	SUM1:	Suppressor	of	mar1-1	protein	(Saccharomyces	cerevisiae	(strain	ATCC	204508	/	S288c));
AS2_4948_chr_02_polished	865816	867747	+	YDR311W	TFB1:	RNA	polymerase	II	transcription	factor	B	subunit	1	(Saccharomyces	cerevisiae	(strain	ATCC	204508	/
AS2_4948_chr_02_polished	868378	869547	+	YHR066W	SSF1:	Ribosome	biogenesis	protein	SSF1	(Saccharomyces	cerevisiae	(strain	ATCC	204508	/	S288c));
AS2_4948_chr_02_polished	869897	870751	-	YDR313C	PIB1:	E3	ubiquitin-protein	ligase	PIB1	(Saccharomyces	cerevisiae	(strain	ATCC	204508	/	S288c));
AS2_4948_chr_02_polished	871113	873191	-	YDR314C	RAD34:	DNA	repair	protein	RAD34	(Saccharomyces	cerevisiae	(strain	ATCC	204508	/	S288c));
AS2_4948_chr_02_polished	873431	874333	-	YDR315C	IPK1:	Inositol-pentakisphosphate	2-kinase	(Saccharomyces	cerevisiae	(strain	ATCC	204508	/	S288c));
AS2_4948_chr_02_polished	874456	875871	+	YDR316W	OMS1:	Methyltransferase	OMS1%2C	mitochondrial	(Saccharomyces	cerevisiae	(strain	ATCC	204508	/	S288c));
AS2_4948_chr_02_polished	876377	877624	+	YDR317W	HIM1:	Protein	HIM1	(Saccharomyces	cerevisiae	(strain	ATCC	204508	/	S288c));
AS2_4948_chr_02_polished	877913	879126	+	YDR318W	MCM21:	Central	kinetochore	subunit	MCM21	(Saccharomyces	cerevisiae	(strain	ATCC	204508	/	S288c));
AS2_4948_chr_02_polished	880259	882241	-	YDR320C	SWA2:	Auxilin-like	clathrin	uncoating	factor	SWA2	(Saccharomyces	cerevisiae	(strain	ATCC	204508	/	S288c));
AS2_4948_chr_02_polished	882407	882625	-	YDR320C-A	DAD4:	DASH	complex	subunit	DAD4	(Saccharomyces	cerevisiae	(strain	ATCC	204508	/	S288c));
AS2_4948_chr_02_polished	882763	883992	+	YDR321W	ASP1:	L-asparaginase	1	(Saccharomyces	cerevisiae	(strain	ATCC	204508	/	S288c));
AS2_4948_chr_02_polished	884865	886025	+	YDR322W	MRPL35:	54S	ribosomal	protein	L35%2C	mitochondrial	(Saccharomyces	cerevisiae	(strain	ATCC	204508	/	S288c));
AS2_4948_chr_02_polished	886331	886621	-	YDR322C-A	TIM11:	ATP	synthase	subunit	e%2C	mitochondrial	(Saccharomyces	cerevisiae	(strain	ATCC	204508	/	S288c));
AS2_4948_chr_02_polished	886823	888406	-	YDR323C	PEP7:	Vacuolar	segregation	protein	PEP7	(Saccharomyces	cerevisiae	(strain	ATCC	204508	/	S288c));
AS2_4948_chr_02_polished	888772	891030	-	YDR324C	UTP4:	U3	small	nucleolar	RNA-associated	protein	4	(Saccharomyces	cerevisiae	(strain	ATCC	204508	/	S288c));
AS2_4948_chr_02_polished	891469	894570	+	YDR325W	YCG1:	Condensin	complex	subunit	3	(Saccharomyces	cerevisiae	(strain	ATCC	204508	/	S288c));
AS2_4948_chr_02_polished	894840	899198	-	YDR326C	YSP2:	GRAM	domain-containing	protein	YSP2	(Saccharomyces	cerevisiae	(strain	ATCC	204508	/	S288c));
AS2_4948_chr_02_polished	899676	900272	-	YDR328C	SKP1:	Suppressor	of	kinetochore	protein	1	(Saccharomyces	cerevisiae	(strain	ATCC	204508	/	S288c));
AS2_4948_chr_02_polished	900537	901859	-	YDR329C	PEX3:	Peroxisomal	biogenesis	factor	3	(Saccharomyces	cerevisiae	(strain	ATCC	204508	/	S288c));
AS2_4948_chr_02_polished	902132	903628	+	YDR330W	UBX5:	UBX	domain-containing	protein	5	(Saccharomyces	cerevisiae	(strain	ATCC	204508	/	S288c));
AS2_4948_chr_02_polished	903852	905087	+	YDR331W	GPI8:	GPI-anchor	transamidase	(Saccharomyces	cerevisiae	(strain	ATCC	204508	/	S288c));
AS2_4948_chr_02_polished	905266	907329	+	YDR332W	IRC3:	Putative	ATP-dependent	helicase	IRC3	(Saccharomyces	cerevisiae	(strain	ATCC	204508	/	S288c));
AS2_4948_chr_02_polished	907515	909677	-	YDR333C:	Uncharacterized	protein	YDR333C	(Saccharomyces	cerevisiae	(strain	ATCC	204508	/	S288c));
AS2_4948_chr_02_polished	910170	914714	+	YDR334W	SWR1:	Helicase	SWR1	(Saccharomyces	cerevisiae	(strain	ATCC	204508	/	S288c));
AS2_4948_chr_02_polished	915375	919049	+	YDR335W	MSN5:	Protein	MSN5	(Saccharomyces	cerevisiae	(strain	ATCC	204508	/	S288c));
AS2_4948_chr_02_polished	919299	920264	+	YDR336W:	Uncharacterized	GTP-binding	protein	YDR336W	(Saccharomyces	cerevisiae	(strain	ATCC	204508	/	S288c));
AS2_4948_chr_02_polished	920554	921414	+	YDR337W	MRPS28:	37S	ribosomal	protein	S28%2C	mitochondrial	(Saccharomyces	cerevisiae	(strain	ATCC	204508	/	S288c));
AS2_4948_chr_02_polished	921620	923707	-	YDR338C:	Uncharacterized	transporter	YDR338C	(Saccharomyces	cerevisiae	(strain	ATCC	204508	/	S288c));
AS2_4948_chr_02_polished	924213	924782	-	YDR339C	FCF1:	rRNA-processing	protein	FCF1	(Saccharomyces	cerevisiae	(strain	ATCC	204508	/	S288c));
AS2_4948_chr_02_polished	926383	928206	-	YDR341C:	Arginine--tRNA	ligase%2C	cytoplasmic	(Saccharomyces	cerevisiae	(strain	ATCC	204508	/	S288c));
AS2_4948_chr_02_polished	928788	930500	-	YDR342C	HXT7:	High-affinity	hexose	transporter	HXT6	(Saccharomyces	cerevisiae	(strain	ATCC	204508	/	S288c));
AS2_4948_chr_02_polished	933734	935446	-	YDR343C	HXT6:	High-affinity	hexose	transporter	HXT6	(Saccharomyces	cerevisiae	(strain	ATCC	204508	/	S288c));
AS2_4948_chr_02_polished	937150	938853	-	YDR345C	HXT3:	Low-affinity	glucose	transporter	HXT3	(Saccharomyces	cerevisiae	(strain	ATCC	204508	/	S288c));
AS2_4948_chr_02_polished	941379	942839	-	YDR346C	SVF1:	Survival	factor	1	(Saccharomyces	cerevisiae	(strain	ATCC	204508	/	S288c));
AS2_4948_chr_02_polished	943346	944311	+	YDR347W	MRP1:	37S	ribosomal	protein	MRP1%2C	mitochondrial	(Saccharomyces	cerevisiae	(strain	ATCC	204508	/	S288c));
AS2_4948_chr_02_polished	944570	946090	-	YDR348C	PAL1:	Protein	PAL1	(Saccharomyces	cerevisiae	(strain	ATCC	204508	/	S288c));
AS2_4948_chr_02_polished	946720	948525	-	YDR349C	YPS7:	Aspartic	proteinase	yapsin-7	(Saccharomyces	cerevisiae	(strain	ATCC	204508	/	S288c));
AS2_4948_chr_02_polished	950649	952658	-	YDR350C	ATP22:	Mitochondrial	translation	factor	ATP22	(Saccharomyces	cerevisiae	(strain	ATCC	204508	/	S288c));
AS2_4948_chr_02_polished	953175	955748	+	YDR351W	SBE2:	Protein	SBE2	(Saccharomyces	cerevisiae	(strain	ATCC	204508	/	S288c));
AS2_4948_chr_02_polished	956275	957240	+	YDR352W:	Vacuolar	integral	membrane	protein	YDR352W	(Saccharomyces	cerevisiae	(strain	ATCC	204508	/	S288c));
AS2_4948_chr_02_polished	957777	958736	+	YDR353W	TRR1:	Thioredoxin	reductase	1	(Saccharomyces	cerevisiae	(strain	ATCC	204508	/	S288c));
AS2_4948_chr_02_polished	959229	960383	+	YDR354W	TRP4:	Anthranilate	phosphoribosyltransferase	(Saccharomyces	cerevisiae	(strain	ATCC	204508	/	S288c));
AS2_4948_chr_02_polished	960604	963438	+	YDR356W	SPC110:	Spindle	pole	body	component	110	(Saccharomyces	cerevisiae	(strain	ATCC	204508	/	S288c));
AS2_4948_chr_02_polished	963660	964028	-	YMR199W	CLN1:	Biogenesis	of	lysosome-related	organelles	complex	1	subunit	CNL1	(Saccharomyces	cerevisiae	(strain	ATCC	204508	/
AS2_4948_chr_02_polished	964524	966200	+	YDR358W	GGA1:	ADP-ribosylation	factor-binding	protein	GGA1	(Saccharomyces	cerevisiae	(strain	ATCC	204508	/	S288c));
AS2_4948_chr_02_polished	966409	969369	-	YDR359C	EAF1:	Chromatin	modification-related	protein	EAF1	(Saccharomyces	cerevisiae	(strain	ATCC	204508	/	S288c));
AS2_4948_chr_02_polished	969902	970756	-	YDR361C	BCP1:	Protein	BCP1	(Saccharomyces	cerevisiae	(strain	ATCC	204508	/	S288c));
AS2_4948_chr_02_polished	971147	973174	-	YDR362C	TFC6:	Transcription	factor	tau	91	kDa	subunit	(Saccharomyces	cerevisiae	(strain	ATCC	204508	/	S288c));
AS2_4948_chr_02_polished	973659	975032	+	YDR363W	ESC2:	Protein	ESC2	(Saccharomyces	cerevisiae	(strain	ATCC	204508	/	S288c));
AS2_4948_chr_02_polished	977226	977507	+	YDR363W-A	SEM1:	26S	proteasome	complex	subunit	SEM1	(Saccharomyces	cerevisiae	(strain	ATCC	204508	/	S288c));
AS2_4948_chr_02_polished	977906	979267	-	YDR364C	CDC40:	Pre-mRNA-processing	factor	17	(Saccharomyces	cerevisiae	(strain	ATCC	204508	/	S288c));
AS2_4948_chr_02_polished	979549	981438	-	YDR365C	ESF1:	Pre-rRNA-processing	protein	ESF1	(Saccharomyces	cerevisiae	(strain	ATCC	204508	/	S288c));
AS2_4948_chr_02_polished	981952	982757	+	YDR367W	KEI1:	Inositol	phosphorylceramide	synthase	regulatory	subunit	KEI1	(Saccharomyces	cerevisiae	(strain	ATCC	204508	/	S288c));
AS2_4948_chr_02_polished	983070	984008	+	YDR368W	YPR1:	Putative	reductase	1	(Saccharomyces	cerevisiae	(strain	ATCC	204508	/	S288c));
AS2_4948_chr_02_polished	984186	986762	-	YDR369C	XRS2:	DNA	repair	protein	XRS2	(Saccharomyces	cerevisiae	(strain	ATCC	204508	/	S288c));
AS2_4948_chr_02_polished	986983	988311	-	YDR370C:	Uncharacterized	protein	YDR370C	(Saccharomyces	cerevisiae	(strain	ATCC	204508	/	S288c));
AS2_4948_chr_02_polished	988705	990150	+	YDR371W	CTS2:	Sporulation-specific	chitinase	2	(Saccharomyces	cerevisiae	(strain	ATCC	204508	/	S288c));
AS2_4948_chr_02_polished	990313	991353	-	YDR372C	VPS74:	Vacuolar	protein	sorting-associated	protein	74	(Saccharomyces	cerevisiae	(strain	ATCC	204508	/	S288c));
AS2_4948_chr_02_polished	991963	992535	+	YDR373W	FRQ1:	Calcium-binding	protein	NCS-1	(Saccharomyces	cerevisiae	(strain	ATCC	204508	/	S288c));
AS2_4948_chr_02_polished	992707	993633	-	YDR374C:	YTH	domain-containing	protein	YDR374C	(Saccharomyces	cerevisiae	(strain	ATCC	204508	/	S288c));
AS2_4948_chr_02_polished	993922	994230	+	YDR374W-A:	Uncharacterized	protein	YDR374W-A	(Saccharomyces	cerevisiae	(strain	ATCC	204508	/	S288c));
AS2_4948_chr_02_polished	994370	995740	-	YDR375C	BCS1:	Mitochondrial	chaperone	BCS1	(Saccharomyces	cerevisiae	(strain	ATCC	204508	/	S288c));
AS2_4948_chr_02_polished	996050	997531	+	YDR376W	ARH1:	Probable	NADPH
AS2_4948_chr_02_polished	997838	998143	+	YDR377W	ATP17:	ATP	synthase	subunit	f%2C	mitochondrial	(Saccharomyces	cerevisiae	(strain	ATCC	204508	/	S288c));
AS2_4948_chr_02_polished	998553	998813	-	YDR378C	LSM6:	U6	snRNA-associated	Sm-like	protein	LSm6	(Saccharomyces	cerevisiae	(strain	ATCC	204508	/	S288c));
AS2_4948_chr_02_polished	999390	1002419	+	YDR379W	RGA2:	Rho-type	GTPase-activating	protein	2	(Saccharomyces	cerevisiae	(strain	ATCC	204508	/	S288c));
AS2_4948_chr_02_polished	1002493	1002732	-	YDR379C-A:	Succinate	dehydrogenase	assembly	factor	1	homolog%2C	mitochondrial	(Saccharomyces	cerevisiae	(strain	ATCC	204508	/	S288c));
AS2_4948_chr_02_polished	1003495	1005402	+	YDR380W	ARO10:	Transaminated	amino	acid	decarboxylase	(Saccharomyces	cerevisiae	(strain	ATCC	204508	/	S288c));
AS2_4948_chr_02_polished	1005850	1007331	+	YDR381W	YRA1:	RNA	annealing	protein	YRA1	(Saccharomyces	cerevisiae	(strain	ATCC	204508	/	S288c));
AS2_4948_chr_02_polished	1007678	1008206	-	YDR381C-A:	Uncharacterized	mitochondrial	outer	membrane	protein	YDR381C-A	(Saccharomyces	cerevisiae	(strain	ATCC	204508	/	S288c));
AS2_4948_chr_02_polished	1008915	1009250	+	YDR382W	RPP2B:	60S	acidic	ribosomal	protein	P2-beta	(Saccharomyces	cerevisiae	(strain	ATCC	204508	/	S288c));
AS2_4948_chr_02_polished	1009393	1010115	-	YDR383C	NKP1:	Central	kinetochore	subunit	NKP1	(Saccharomyces	cerevisiae	(strain	ATCC	204508	/	S288c));
AS2_4948_chr_02_polished	1010679	1011509	-	YDR384C	ATO3:	Ammonia	transport	outward	protein	3	(Saccharomyces	cerevisiae	(strain	ATCC	204508	/	S288c));
AS2_4948_chr_02_polished	1012755	1015228	+	YOR133W	EFT1:	Elongation	factor	2	(Saccharomyces	cerevisiae	(strain	ATCC	204508	/	S288c));
AS2_4948_chr_02_polished	1015606	1017504	+	YDR386W	MUS81:	Crossover	junction	endonuclease	MUS81	(Saccharomyces	cerevisiae	(strain	ATCC	204508	/	S288c));
AS2_4948_chr_02_polished	1017688	1019355	-	YDR387C:	Probable	metabolite	transport	protein	YDR387C	(Saccharomyces	cerevisiae	(strain	ATCC	204508	/	S288c));
AS2_4948_chr_02_polished	1019741	1021138	+	YDR388W	RVS167:	Reduced	viability	upon	starvation	protein	167	(Saccharomyces	cerevisiae	(strain	ATCC	204508	/	S288c));
AS2_4948_chr_02_polished	1022085	1024055	+	YDR389W	SAC7:	GTPase-activating	protein	SAC7	(Saccharomyces	cerevisiae	(strain	ATCC	204508	/	S288c));
AS2_4948_chr_02_polished	1024504	1026399	-	YDR390C	UBA2:	Ubiquitin-activating	enzyme	E1-like	(Saccharomyces	cerevisiae	(strain	ATCC	204508	/	S288c));
AS2_4948_chr_02_polished	1026826	1027536	-	YDR391C:	Uncharacterized	protein	YDR391C	(Saccharomyces	cerevisiae	(strain	ATCC	204508	/	S288c));
AS2_4948_chr_02_polished	1028192	1029205	+	YDR392W	SPT3:	Protein	SPT3	(Saccharomyces	cerevisiae	(strain	ATCC	204508	/	S288c));
AS2_4948_chr_02_polished	1029467	1030774	+	YDR393W	SHE9:	Sensitive	to	high	expression	protein	9%2C	mitochondrial	(Saccharomyces	cerevisiae	(strain	ATCC	204508	/	S288c));
AS2_4948_chr_02_polished	1031173	1032459	+	YDR394W	RPT3:	26S	protease	regulatory	subunit	6B	homolog	(Saccharomyces	cerevisiae	(strain	ATCC	204508	/	S288c));
AS2_4948_chr_02_polished	1032800	1035634	+	YDR395W	SXM1:	Importin	beta	SMX1	(Saccharomyces	cerevisiae	(strain	ATCC	204508	/	S288c));
AS2_4948_chr_02_polished	1035667	1036398	-	YDR397C	NCB2:	Negative	cofactor	2	complex	subunit	beta	(Saccharomyces	cerevisiae	(strain	ATCC	204508	/	S288c));
AS2_4948_chr_02_polished	1036912	1038843	+	YDR398W	UTP5:	U3	small	nucleolar	RNA-associated	protein	5	(Saccharomyces	cerevisiae	(strain	ATCC	204508	/	S288c));
AS2_4948_chr_02_polished	1039462	1040124	+	YDR399W	HPT1:	Hypoxanthine-guanine	phosphoribosyltransferase	(Saccharomyces	cerevisiae	(strain	ATCC	204508	/	S288c));
AS2_4948_chr_02_polished	1040459	1041481	+	YDR400W	URH1:	Uridine	nucleosidase	(Saccharomyces	cerevisiae	(strain	ATCC	204508	/	S288c));
AS2_4948_chr_02_polished	1041637	1043106	-	YDR402C	DIT2:	Cytochrome	P450-DIT2	(Saccharomyces	cerevisiae	(strain	ATCC	204508	/	S288c));
AS2_4948_chr_02_polished	1044100	1045710	+	YDR403W	DIT1:	Spore	wall	maturation	protein	DIT1	(Saccharomyces	cerevisiae	(strain	ATCC	204508	/	S288c));
AS2_4948_chr_02_polished	1046228	1046680	-	YDR404C	RPB7:	DNA-directed	RNA	polymerase	II	subunit	RPB7	(Saccharomyces	cerevisiae	(strain	ATCC	204508	/	S288c));
AS2_4948_chr_02_polished	1047208	1048002	+	YDR405W	MRP20:	54S	ribosomal	protein	L41%2C	mitochondrial	(Saccharomyces	cerevisiae	(strain	ATCC	204508	/	S288c));
AS2_4948_chr_02_polished	1048649	1053235	+	YDR406W	PDR15:	ATP-dependent	permease	PDR15	(Saccharomyces	cerevisiae	(strain	ATCC	204508	/	S288c));
AS2_4948_chr_02_polished	1053527	1057399	-	YDR407C	TRS120:	Trafficking	protein	particle	complex	II-specific	subunit	120	(Saccharomyces	cerevisiae	(strain	ATCC	204508	/	S288c));
AS2_4948_chr_02_polished	1057686	1058330	-	YDR408C	ADE8:	Phosphoribosylglycinamide	formyltransferase	(Saccharomyces	cerevisiae	(strain	ATCC	204508	/	S288c));
AS2_4948_chr_02_polished	1058867	1061548	+	YDR409W	SIZ1:	E3	SUMO-protein	ligase	SIZ1	(Saccharomyces	cerevisiae	(strain	ATCC	204508	/	S288c));
AS2_4948_chr_02_polished	1061796	1062524	-	YDR410C	STE14:	Protein-S-isoprenylcysteine	O-methyltransferase	(Saccharomyces	cerevisiae	(strain	ATCC	204508	/	S288c));
AS2_4948_chr_02_polished	1062810	1063835	-	YDR411C	DFM1:	DER1-like	family	member	protein	1	(Saccharomyces	cerevisiae	(strain	ATCC	204508	/	S288c));
AS2_4948_chr_02_polished	1064121	1064828	+	YDR412W	RRP17:	Ribosomal	RNA-processing	protein	17	(Saccharomyces	cerevisiae	(strain	ATCC	204508	/	S288c));
AS2_4948_chr_02_polished	1065051	1066139	-	YDR414C	ERD1:	Protein	ERD1	(Saccharomyces	cerevisiae	(strain	ATCC	204508	/	S288c));
AS2_4948_chr_02_polished	1066483	1067610	-	YDR415C:	Probable	aminopeptidase	YDR415C	(Saccharomyces	cerevisiae	(strain	ATCC	204508	/	S288c));
AS2_4948_chr_02_polished	1067869	1070454	+	YDR416W	SYF1:	Pre-mRNA-splicing	factor	SYF1	(Saccharomyces	cerevisiae	(strain	ATCC	204508	/	S288c));
AS2_4948_chr_02_polished	1071056	1071553	+	YDR418W	RPL12B:	60S	ribosomal	protein	L12-B	(Saccharomyces	cerevisiae	(strain	ATCC	204508	/	S288c));
AS2_4948_chr_02_polished	1072722	1074398	+	YDR419W	RAD30:	DNA	polymerase	eta	(Saccharomyces	cerevisiae	(strain	ATCC	204508	/	S288c));
AS2_4948_chr_02_polished	1082234	1086775	+	YDR420W	HKR1:	Signaling	mucin	HKR1	(Saccharomyces	cerevisiae	(strain	ATCC	204508	/	S288c));
AS2_4948_chr_02_polished	1087375	1090026	+	YDR421W	ARO80:	Transcriptional	activator	ARO80	(Saccharomyces	cerevisiae	(strain	ATCC	204508	/	S288c));
AS2_4948_chr_02_polished	1090439	1092895	-	YDR422C	SIP1:	SNF1	protein	kinase	subunit	beta-1	(Saccharomyces	cerevisiae	(strain	ATCC	204508	/	S288c));
AS2_4948_chr_02_polished	1093299	1093829	-	YDR423C	CAD1:	AP-1-like	transcription	activator	YAP2	(Saccharomyces	cerevisiae	(strain	ATCC	204508	/	S288c));
AS2_4948_chr_02_polished	1093969	1094314	-	YDR423C	CAD1:	AP-1-like	transcription	activator	YAP2	(Saccharomyces	cerevisiae	(strain	ATCC	204508	/	S288c));
AS2_4948_chr_02_polished	1094482	1095030	-	YDR424C	DYN2:	Dynein	light	chain	1%2C	cytoplasmic	(Saccharomyces	cerevisiae	(strain	ATCC	204508	/	S288c));
AS2_4948_chr_02_polished	1095142	1097034	+	YDR425W	SNX41:	Sorting	nexin-41	(Saccharomyces	cerevisiae	(strain	ATCC	204508	/	S288c));
AS2_4948_chr_02_polished	1097274	1098455	+	YDR427W	RPN9:	26S	proteasome	regulatory	subunit	RPN9	(Saccharomyces	cerevisiae	(strain	ATCC	204508	/	S288c));
AS2_4948_chr_02_polished	1098505	1099290	-	YDR428C	BNA7:	Probable	kynurenine	formamidase	(Saccharomyces	cerevisiae	(strain	ATCC	204508	/	S288c));
AS2_4948_chr_02_polished	1099534	1100361	-	YDR429C	TIF35:	Eukaryotic	translation	initiation	factor	3	subunit	G	(Saccharomyces	cerevisiae	(strain	ATCC	204508	/	S288c));
AS2_4948_chr_02_polished	1100564	1103533	-	YDR430C	CYM1:	Mitochondrial	presequence	protease	(Saccharomyces	cerevisiae	(strain	ATCC	204508	/	S288c));
AS2_4948_chr_02_polished	1103852	1105162	+	YDR432W	NPL3:	Nucleolar	protein	3	(Saccharomyces	cerevisiae	(strain	ATCC	204508	/	S288c));
AS2_4948_chr_02_polished	1106370	1107974	+	YDR434W	GPI17:	GPI	transamidase	component	GPI17	(Saccharomyces	cerevisiae	(strain	ATCC	204508	/	S288c));
AS2_4948_chr_02_polished	1108150	1109136	-	YDR435C	PPM1:	Leucine	carboxyl	methyltransferase	1	(Saccharomyces	cerevisiae	(strain	ATCC	204508	/	S288c));
AS2_4948_chr_02_polished	1109989	1112127	+	YDR436W	PPZ2:	Serine/threonine-protein	phosphatase	PP-Z2	(Saccharomyces	cerevisiae	(strain	ATCC	204508	/	S288c));
AS2_4948_chr_02_polished	1112571	1112993	+	YDR437W	GPI19:	Phosphatidylinositol	N-acetylglucosaminyltransferase	subunit	GPI19	(Saccharomyces	cerevisiae	(strain	ATCC	204508	/	S288c));
AS2_4948_chr_02_polished	1113444	1114604	+	YDR438W	THI74:	Thiamine-repressible	mitochondrial	transport	protein	THI74	(Saccharomyces	cerevisiae	(strain	ATCC	204508	/	S288c));
AS2_4948_chr_02_polished	1114884	1115933	+	YDR439W	LRS4:	Monopolin	complex	subunit	LRS4	(Saccharomyces	cerevisiae	(strain	ATCC	204508	/	S288c));
AS2_4948_chr_02_polished	1117933	1119702	+	YDR440W	DOT1:	Histone-lysine	N-methyltransferase%2C	H3	lysine-79	specific	(Saccharomyces	cerevisiae	(strain	ATCC	204508	/	S288c));
AS2_4948_chr_02_polished	1119958	1120503	-	YDR441C	APT2:	Adenine	phosphoribosyltransferase	2	(Saccharomyces	cerevisiae	(strain	ATCC	204508	/	S288c));
AS2_4948_chr_02_polished	1121077	1125366	-	YDR443C	SSN2:	Mediator	of	RNA	polymerase	II	transcription	subunit	13	(Saccharomyces	cerevisiae	(strain	ATCC	204508	/
AS2_4948_chr_02_polished	1125749	1127779	+	YDR444W:	Putative	lipase	YDR444W	(Saccharomyces	cerevisiae	(strain	ATCC	204508	/	S288c));
AS2_4948_chr_02_polished	1129824	1130738	+	YDR446W	ECM11:	Protein	ECM11	(Saccharomyces	cerevisiae	(strain	ATCC	204508	/	S288c));
AS2_4948_chr_02_polished	1130823	1131714	-	YML024W	RPS17A:	40S	ribosomal	protein	S17-A	(Saccharomyces	cerevisiae	(strain	ATCC	204508	/	S288c));
AS2_4948_chr_02_polished	1132199	1133503	+	YDR448W	ADA2:	Transcriptional	adapter	2	(Saccharomyces	cerevisiae	(strain	ATCC	204508	/	S288c));
AS2_4948_chr_02_polished	1133665	1134987	-	YDR449C	UTP6:	U3	small	nucleolar	RNA-associated	protein	6	(Saccharomyces	cerevisiae	(strain	ATCC	204508	/	S288c));
AS2_4948_chr_02_polished	1135938	1137072	+	YML026C	RPS18B:	40S	ribosomal	protein	S18-B	(Saccharomyces	cerevisiae	(strain	ATCC	204508	/	S288c));
AS2_4948_chr_02_polished	1137182	1138255	-	YDR451C	YHP1:	Homeobox	protein	YHP1	(Saccharomyces	cerevisiae	(strain	ATCC	204508	/	S288c));
AS2_4948_chr_02_polished	1138933	1140984	+	YDR452W	PPN1:	Endopolyphosphatase	(Saccharomyces	cerevisiae	(strain	ATCC	204508	/	S288c));
AS2_4948_chr_02_polished	1141152	1141742	-	YDR453C	TSA2:	Peroxiredoxin	TSA2	(Saccharomyces	cerevisiae	(strain	ATCC	204508	/	S288c));
AS2_4948_chr_02_polished	1142379	1142942	-	YDR454C	GUK1:	Guanylate	kinase	(Saccharomyces	cerevisiae	(strain	ATCC	204508	/	S288c));
AS2_4948_chr_02_polished	1143576	1145489	+	YDR456W	NHX1:	Endosomal/prevacuolar	sodium/hydrogen	exchanger	(Saccharomyces	cerevisiae	(strain	ATCC	204508	/	S288c));
AS2_4948_chr_02_polished	1145900	1155700	+	YDR457W	TOM1:	E3	ubiquitin-protein	ligase	TOM1	(Saccharomyces	cerevisiae	(strain	ATCC	204508	/	S288c));
AS2_4948_chr_02_polished	1156090	1158078	-	YDR458C	HEH2:	Inner	nuclear	membrane	protein	HEH2	(Saccharomyces	cerevisiae	(strain	ATCC	204508	/	S288c));
AS2_4948_chr_02_polished	1158357	1159508	-	YDR459C	PFA5:	Palmitoyltransferase	PFA5	(Saccharomyces	cerevisiae	(strain	ATCC	204508	/	S288c));
AS2_4948_chr_02_polished	1159867	1160832	+	YDR460W	TFB3:	RNA	polymerase	II	transcription	factor	B	subunit	3	(Saccharomyces	cerevisiae	(strain	ATCC	204508	/
AS2_4948_chr_02_polished	1161540	1161773	-	YDR461C-A:	Uncharacterized	protein	YDR461C-A	(Saccharomyces	cerevisiae	(strain	ATCC	204508	/	S288c));
AS2_4948_chr_02_polished	1162086	1162529	+	YDR462W	MRPL28:	54S	ribosomal	protein	L28%2C	mitochondrial	(Saccharomyces	cerevisiae	(strain	ATCC	204508	/	S288c));
AS2_4948_chr_02_polished	1162835	1164436	+	YDR463W	STP1:	Transcription	factor	STP1	(Saccharomyces	cerevisiae	(strain	ATCC	204508	/	S288c));
AS2_4948_chr_02_polished	1164909	1169372	+	YDR464W	SPP41:	Protein	SPP41	(Saccharomyces	cerevisiae	(strain	ATCC	204508	/	S288c));
AS2_4948_chr_02_polished	1169574	1170806	-	YDR465C	RMT2:	Arginine	N-methyltransferase	2	(Saccharomyces	cerevisiae	(strain	ATCC	204508	/	S288c));
AS2_4948_chr_02_polished	1171348	1174192	+	YDR466W	PKH3:	Serine/threonine-protein	kinase	PKH3	(Saccharomyces	cerevisiae	(strain	ATCC	204508	/	S288c));
AS2_4948_chr_02_polished	1174402	1175067	-	YDR468C	TLG1:	T-SNARE	affecting	a	late	Golgi	compartment	protein	1	(Saccharomyces	cerevisiae	(strain	ATCC	204508	/
AS2_4948_chr_02_polished	1175373	1175900	+	YDR469W	SDC1:	COMPASS	component	SDC1	(Saccharomyces	cerevisiae	(strain	ATCC	204508	/	S288c));
AS2_4948_chr_02_polished	1176045	1177544	-	YDR470C	UGO1:	Mitochondrial	fusion	and	transport	protein	UGO1	(Saccharomyces	cerevisiae	(strain	ATCC	204508	/	S288c));
AS2_4948_chr_02_polished	1178062	1179122	+	YHR010W	RPL27A:	60S	ribosomal	protein	L27-A	(Saccharomyces	cerevisiae	(strain	ATCC	204508	/	S288c));
AS2_4948_chr_02_polished	1179665	1180519	+	YDR472W	TRS31:	Trafficking	protein	particle	complex	subunit	31	(Saccharomyces	cerevisiae	(strain	ATCC	204508	/	S288c));
AS2_4948_chr_02_polished	1180709	1182106	-	YDR473C	PRP3:	U4/U6	small	nuclear	ribonucleoprotein	PRP3	(Saccharomyces	cerevisiae	(strain	ATCC	204508	/	S288c));
AS2_4948_chr_02_polished	1182453	1185077	-	YDR475C	JIP4:	Uncharacterized	protein	JIP4	(Saccharomyces	cerevisiae	(strain	ATCC	204508	/	S288c));
AS2_4948_chr_02_polished	1185415	1186089	-	YDR476C:	Uncharacterized	protein	YDR476C	(Saccharomyces	cerevisiae	(strain	ATCC	204508	/	S288c));
AS2_4948_chr_02_polished	1187585	1189489	+	YDR477W	SNF1:	Carbon	catabolite-derepressing	protein	kinase	(Saccharomyces	cerevisiae	(strain	ATCC	204508	/	S288c));
AS2_4948_chr_02_polished	1189786	1190394	+	YDR478W	SNM1:	Ribonuclease	MRP	protein	subunit	SNM1	(Saccharomyces	cerevisiae	(strain	ATCC	204508	/	S288c));
AS2_4948_chr_02_polished	1190465	1192114	-	YDR479C	PEX29:	Peroxisomal	membrane	protein	PEX29	(Saccharomyces	cerevisiae	(strain	ATCC	204508	/	S288c));
AS2_4948_chr_02_polished	1192645	1193637	+	YDR480W	DIG2:	Down-regulator	of	invasive	growth	2	(Saccharomyces	cerevisiae	(strain	ATCC	204508	/	S288c));
AS2_4948_chr_02_polished	1193805	1195502	-	YDR481C	PHO8:	Repressible	alkaline	phosphatase	(Saccharomyces	cerevisiae	(strain	ATCC	204508	/	S288c));
AS2_4948_chr_02_polished	1195677	1196087	-	YDR482C	CWC21:	Pre-mRNA-splicing	factor	CWC21	(Saccharomyces	cerevisiae	(strain	ATCC	204508	/	S288c));
AS2_4948_chr_02_polished	1196383	1197762	+	YDR483W	KRE2:	Glycolipid	2-alpha-mannosyltransferase	(Saccharomyces	cerevisiae	(strain	ATCC	204508	/	S288c));
AS2_4948_chr_02_polished	1198040	1199959	+	YDR484W	VPS52:	Vacuolar	protein	sorting-associated	protein	52	(Saccharomyces	cerevisiae	(strain	ATCC	204508	/	S288c));
AS2_4948_chr_02_polished	1200098	1202530	-	YDR485C	VPS72:	Vacuolar	protein	sorting-associated	protein	72	(Saccharomyces	cerevisiae	(strain	ATCC	204508	/	S288c));
AS2_4948_chr_02_polished	1202733	1203419	-	YDR486C	VPS60:	Vacuolar	protein-sorting-associated	protein	60	(Saccharomyces	cerevisiae	(strain	ATCC	204508	/	S288c));
AS2_4948_chr_02_polished	1203636	1204262	-	YDR487C	RIB3:	3%2C4-dihydroxy-2-butanone	4-phosphate	synthase	(Saccharomyces	cerevisiae	(strain	ATCC	204508	/	S288c));
AS2_4948_chr_02_polished	1204451	1206049	-	YDR488C	PAC11:	WD	repeat-containing	protein	PAC11	(Saccharomyces	cerevisiae	(strain	ATCC	204508	/	S288c));
AS2_4948_chr_02_polished	1206230	1207114	+	YDR489W	SLD5:	DNA	replication	complex	GINS	protein	SLD5	(Saccharomyces	cerevisiae	(strain	ATCC	204508	/	S288c));
AS2_4948_chr_02_polished	1207207	1209489	-	YDR490C	PKH1:	Serine/threonine-protein	kinase	PKH1	(Saccharomyces	cerevisiae	(strain	ATCC	204508	/	S288c));
AS2_4948_chr_02_polished	1210139	1211089	+	YDR492W	IZH1:	ADIPOR-like	receptor	IZH1	(Saccharomyces	cerevisiae	(strain	ATCC	204508	/	S288c));
AS2_4948_chr_02_polished	1211372	1211743	+	YDR493W	MZM1:	Mitochondrial	zinc	maintenance	protein	1%2C	mitochondrial	(Saccharomyces	cerevisiae	(strain	ATCC	204508	/	S288c));
AS2_4948_chr_02_polished	1212059	1213162	+	YDR494W	RSM28:	37S	ribosomal	protein	RSM28%2C	mitochondrial	(Saccharomyces	cerevisiae	(strain	ATCC	204508	/	S288c));
AS2_4948_chr_02_polished	1213263	1216280	-	YDR495C	VPS3:	Vacuolar	protein	sorting-associated	protein	3	(Saccharomyces	cerevisiae	(strain	ATCC	204508	/	S288c));
AS2_4948_chr_02_polished	1216617	1218248	-	YDR496C	PUF6:	Pumilio	homology	domain	family	member	6	(Saccharomyces	cerevisiae	(strain	ATCC	204508	/	S288c));
AS2_4948_chr_02_polished	1218577	1220316	-	YDR497C	ITR1:	Myo-inositol	transporter	1	(Saccharomyces	cerevisiae	(strain	ATCC	204508	/	S288c));
AS2_4948_chr_02_polished	1220688	1221845	-	YDR498C	SEC20:	Protein	transport	protein	SEC20	(Saccharomyces	cerevisiae	(strain	ATCC	204508	/	S288c));
AS2_4948_chr_02_polished	1222820	1225060	+	YDR499W	LCD1:	DNA	damage	checkpoint	protein	LCD1	(Saccharomyces	cerevisiae	(strain	ATCC	204508	/	S288c));
AS2_4948_chr_02_polished	1225103	1225965	-	YDR500C	RPL37B:	60S	ribosomal	protein	L37-B	(Saccharomyces	cerevisiae	(strain	ATCC	204508	/	S288c));
AS2_4948_chr_02_polished	1226438	1228033	+	YDR501W	PLM2:	Protein	PLM2	(Saccharomyces	cerevisiae	(strain	ATCC	204508	/	S288c));
AS2_4948_chr_02_polished	1228407	1229561	-	YDR502C	SAM2:	S-adenosylmethionine	synthase	2	(Saccharomyces	cerevisiae	(strain	ATCC	204508	/	S288c));
AS2_4948_chr_02_polished	1230173	1230991	-	YDR503C	LPP1:	Lipid	phosphate	phosphatase	1	(Saccharomyces	cerevisiae	(strain	ATCC	204508	/	S288c));
AS2_4948_chr_02_polished	1231816	1234278	-	YDR505C	PSP1:	Protein	PSP1	(Saccharomyces	cerevisiae	(strain	ATCC	204508	/	S288c));
AS2_4948_chr_02_polished	1234820	1236628	-	YDR506C:	Putative	multicopper	oxidase	YDR506C	(Saccharomyces	cerevisiae	(strain	ATCC	204508	/	S288c));
AS2_4948_chr_02_polished	1237893	1241282	-	YDR507C	GIN4:	Serine/threonine-protein	kinase	GIN4	(Saccharomyces	cerevisiae	(strain	ATCC	204508	/	S288c));
AS2_4948_chr_02_polished	1241965	1243962	-	YDR508C	GNP1:	High-affinity	glutamine	permease	(Saccharomyces	cerevisiae	(strain	ATCC	204508	/	S288c));
AS2_4948_chr_02_polished	1244941	1245246	+	YDR510W	SMT3:	Ubiquitin-like	protein	SMT3	(Saccharomyces	cerevisiae	(strain	ATCC	204508	/	S288c));
AS2_4948_chr_02_polished	1245691	1245960	+	YDR511W	ACN9:	Acetate	non-utilizing	protein	9%2C	mitochondrial	(Saccharomyces	cerevisiae	(strain	ATCC	204508	/	S288c));
AS2_4948_chr_02_polished	1246039	1246317	-	YDR512C	EMI1:	Early	meiotic	induction	protein	1	(Saccharomyces	cerevisiae	(strain	ATCC	204508	/	S288c));
AS2_4948_chr_02_polished	1246549	1246980	+	YDR513W	GRX2:	Glutaredoxin-2%2C	mitochondrial	(Saccharomyces	cerevisiae	(strain	ATCC	204508	/	S288c));
AS2_4948_chr_02_polished	1247075	1248478	-	YDR514C:	Uncharacterized	protein	YDR514C	(Saccharomyces	cerevisiae	(strain	ATCC	204508	/	S288c));
AS2_4948_chr_02_polished	1248952	1250262	+	YDR515W	SLF1:	Protein	SLF1	(Saccharomyces	cerevisiae	(strain	ATCC	204508	/	S288c));
AS2_4948_chr_02_polished	1250468	1251970	-	YDR516C	EMI2:	Putative	glucokinase-2	(Saccharomyces	cerevisiae	(strain	ATCC	204508	/	S288c));
AS2_4948_chr_02_polished	1252711	1253868	+	YDR517W	GRH1:	GRASP65	homolog	protein	1	(Saccharomyces	cerevisiae	(strain	ATCC	204508	/	S288c));
AS2_4948_chr_02_polished	1254145	1255698	+	YDR518W	EUG1:	Protein	disulfide-isomerase	EUG1	(Saccharomyces	cerevisiae	(strain	ATCC	204508	/	S288c));
AS2_4948_chr_02_polished	1255973	1256380	+	YDR519W	FPR2:	Peptidyl-prolyl	cis-trans	isomerase	FPR2	(Saccharomyces	cerevisiae	(strain	ATCC	204508	/	S288c));
AS2_4948_chr_02_polished	1256618	1258951	-	YDR520C	URC2:	Uracil	catabolism	protein	2	(Saccharomyces	cerevisiae	(strain	ATCC	204508	/	S288c));
AS2_4948_chr_02_polished	1259325	1260734	-	YDR522C	SPS2:	Sporulation-specific	protein	2	(Saccharomyces	cerevisiae	(strain	ATCC	204508	/	S288c));
AS2_4948_chr_02_polished	1261100	1262554	-	YDR523C	SPS1:	Sporulation-specific	protein	1	(Saccharomyces	cerevisiae	(strain	ATCC	204508	/	S288c));
AS2_4948_chr_02_polished	1263114	1264550	-	YDR524C	AGE1:	ADP-ribosylation	factor	GTPase-activating	protein	effector	protein	1	(Saccharomyces	cerevisiae	(strain	ATCC	204508	/	S288c));
AS2_4948_chr_02_polished	1265178	1265381	-	YDR524C-B:	Uncharacterized	protein	YDR524C-B	(Saccharomyces	cerevisiae	(strain	ATCC	204508	/	S288c));
AS2_4948_chr_02_polished	1266194	1266436	+	YDR525W-A	SNA2:	Protein	SNA2	(Saccharomyces	cerevisiae	(strain	ATCC	204508	/	S288c));
AS2_4948_chr_02_polished	1266682	1267998	+	YDR527W	RBA50:	RNA	polymerase	II-associated	protein	RBA50	(Saccharomyces	cerevisiae	(strain	ATCC	204508	/	S288c));
AS2_4948_chr_02_polished	1270096	1271349	+	YDR528W	HLR1:	Protein	HLR1	(Saccharomyces	cerevisiae	(strain	ATCC	204508	/	S288c));
AS2_4948_chr_02_polished	1271722	1272105	-	YDR529C	QCR7:	Cytochrome	b-c1	complex	subunit	7	(Saccharomyces	cerevisiae	(strain	ATCC	204508	/	S288c));
AS2_4948_chr_02_polished	1272340	1273187	-	YDR530C	APA2:	5'%2C5'''-P-1%2CP-4-tetraphosphate	phosphorylase	2	(Saccharomyces	cerevisiae	(strain	ATCC	204508	/	S288c));
AS2_4948_chr_02_polished	1273767	1274870	+	YDR531W	CAB1:	Pantothenate	kinase	CAB1	(Saccharomyces	cerevisiae	(strain	ATCC	204508	/	S288c));
AS2_4948_chr_02_polished	1274927	1276081	-	YDR532C	KRE28:	Spindle	pole	body	component	KRE28	(Saccharomyces	cerevisiae	(strain	ATCC	204508	/	S288c));
AS2_4948_chr_02_polished	1281440	1283138	-	YLR098C	CHA4:	Activatory	protein	CHA4	(Saccharomyces	cerevisiae	(strain	ATCC	204508	/	S288c));
AS2_4948_chr_03_polished	6560	7237	-	YCL068C:	Putative	uncharacterized	protein	YCL068C	(Saccharomyces	cerevisiae	(strain	ATCC	204508	/	S288c));
AS2_4948_chr_03_polished	7343	7975	-	YCR039C	MATALPHA2:	Mating-type	protein	ALPHA2	(Saccharomyces	cerevisiae	(strain	ATCC	204508	/	S288c));
AS2_4948_chr_03_polished	8242	8769	+	YCR040W	MATALPHA1:	Mating-type	protein	ALPHA1	(Saccharomyces	cerevisiae	(strain	ATCC	204508	/	S288c));
AS2_4948_chr_03_polished	11003	12088	-	YCL064C	CHA1:	Catabolic	L-serine/threonine	dehydratase	(Saccharomyces	cerevisiae	(strain	ATCC	204508	/	S288c));
AS2_4948_chr_03_polished	12519	13790	+	YCL063W	VAC17:	vacuole-related	protein	17	(Saccharomyces	cerevisiae	(strain	ATCC	204508	/	S288c));
AS2_4948_chr_03_polished	14006	17308	-	YCL061C	MRC1:	Mediator	of	replication	checkpoint	protein	1	(Saccharomyces	cerevisiae	(strain	ATCC	204508	/	S288c));
AS2_4948_chr_03_polished	17569	18519	-	YCL059C	KRR1:	KRR1	small	subunit	processome	component	(Saccharomyces	cerevisiae	(strain	ATCC	204508	/	S288c));
AS2_4948_chr_03_polished	18714	19055	+	YCL058W-A	ADF1:	Antisense	of	depressing	factor	protein	1	(Saccharomyces	cerevisiae	(strain	ATCC	204508	/	S288c));
AS2_4948_chr_03_polished	19151	19438	-	YCL057C-A	MOS1:	Mitochondrial	organizing	structure	protein	1	(Saccharomyces	cerevisiae	(strain	ATCC	204508	/	S288c));
AS2_4948_chr_03_polished	19944	21995	+	YCL057W	PRD1:	Saccharolysin	(Saccharomyces	cerevisiae	(strain	ATCC	204508	/	S288c));
AS2_4948_chr_03_polished	22014	22448	-	YCL056C	PEX34:	Peroxisomal	membrane	protein	PEX34	(Saccharomyces	cerevisiae	(strain	ATCC	204508	/	S288c));
AS2_4948_chr_03_polished	23007	24011	+	YCL055W	KAR4:	Karyogamy	protein	KAR4	(Saccharomyces	cerevisiae	(strain	ATCC	204508	/	S288c));
AS2_4948_chr_03_polished	26534	29062	+	YCL054W	SPB1:	AdoMet-dependent	rRNA	methyltransferase	SPB1	(Saccharomyces	cerevisiae	(strain	ATCC	204508	/	S288c));
AS2_4948_chr_03_polished	29237	30487	-	YCL052C	PBN1:	Protein	PBN1	(Saccharomyces	cerevisiae	(strain	ATCC	204508	/	S288c));
AS2_4948_chr_03_polished	30955	32721	+	YCL051W	LRE1:	Laminarase-resistance	protein	LRE1	(Saccharomyces	cerevisiae	(strain	ATCC	204508	/	S288c));
AS2_4948_chr_03_polished	32935	33900	-	YCL050C	APA1:	Protein	APA1	(Saccharomyces	cerevisiae	(strain	ATCC	204508	/	S288c));
AS2_4948_chr_03_polished	35031	35915	-	YCL049C:	Uncharacterized	protein	YCL049C	(Saccharomyces	cerevisiae	(strain	ATCC	204508	/	S288c));
AS2_4948_chr_03_polished	36647	36868	+	YCL048W-A:	Uncharacterized	protein	YCL048W-A	(Saccharomyces	cerevisiae	(strain	ATCC	204508	/	S288c));
AS2_4948_chr_03_polished	37314	38705	+	YCL048W	SPS22:	Sporulation-specific	protein	22	(Saccharomyces	cerevisiae	(strain	ATCC	204508	/	S288c));
AS2_4948_chr_03_polished	38792	39568	-	YCL047C	POF1:	Promoter	of	filamentation	protein	1	(Saccharomyces	cerevisiae	(strain	ATCC	204508	/	S288c));
AS2_4948_chr_03_polished	39782	42031	-	YCL045C	EMC1:	ER	membrane	protein	complex	subunit	1	(Saccharomyces	cerevisiae	(strain	ATCC	204508	/	S288c));
AS2_4948_chr_03_polished	42218	43459	-	YCL044C	MGR1:	Mitochondrial	inner	membrane	i-AAA	protease	supercomplex	subunit	MGR1	(Saccharomyces	cerevisiae	(strain	ATCC	204508	/
AS2_4948_chr_03_polished	43684	45252	-	YCL043C	PDI1:	Protein	disulfide-isomerase	(Saccharomyces	cerevisiae	(strain	ATCC	204508	/	S288c));
AS2_4948_chr_03_polished	45799	47301	+	YCL040W	GLK1:	Glucokinase-1	(Saccharomyces	cerevisiae	(strain	ATCC	204508	/	S288c));
AS2_4948_chr_03_polished	47505	49763	+	YCL039W	GID7:	Glucose-induced	degradation	protein	7	(Saccharomyces	cerevisiae	(strain	ATCC	204508	/	S288c));
AS2_4948_chr_03_polished	49862	51448	-	YCL038C	ATG22:	Autophagy-related	protein	22	(Saccharomyces	cerevisiae	(strain	ATCC	204508	/	S288c));
AS2_4948_chr_03_polished	52257	53573	-	YCL037C	SRO9:	RNA-binding	protein	SRO9	(Saccharomyces	cerevisiae	(strain	ATCC	204508	/	S288c));
AS2_4948_chr_03_polished	53929	55614	+	YCL036W	GFD2:	Good	for	full	DBP5	activity	protein	2	(Saccharomyces	cerevisiae	(strain	ATCC	204508	/	S288c));
AS2_4948_chr_03_polished	55716	56048	-	YCL035C	GRX1:	Glutaredoxin-1	(Saccharomyces	cerevisiae	(strain	ATCC	204508	/	S288c));
AS2_4948_chr_03_polished	56509	57573	+	YCL034W	LSB5:	LAS	seventeen-binding	protein	5	(Saccharomyces	cerevisiae	(strain	ATCC	204508	/	S288c));
AS2_4948_chr_03_polished	57630	58136	-	YCL033C	MXR2:	Peptide	methionine	sulfoxide	reductase	2	(Saccharomyces	cerevisiae	(strain	ATCC	204508	/	S288c));
AS2_4948_chr_03_polished	58302	59342	+	YCL032W	STE50:	Protein	STE50	(Saccharomyces	cerevisiae	(strain	ATCC	204508	/	S288c));
AS2_4948_chr_03_polished	59532	60425	-	YCL031C	RRP7:	Ribosomal	RNA-processing	protein	7	(Saccharomyces	cerevisiae	(strain	ATCC	204508	/	S288c));
AS2_4948_chr_03_polished	60758	63157	-	YCL030C	HIS4:	Histidine	biosynthesis	trifunctional	protein	(Saccharomyces	cerevisiae	(strain	ATCC	204508	/	S288c));
AS2_4948_chr_03_polished	63419	64744	-	YCL029C	BIK1:	Nuclear	fusion	protein	BIK1	(Saccharomyces	cerevisiae	(strain	ATCC	204508	/	S288c));
AS2_4948_chr_03_polished	64974	66164	+	YCL028W	RNQ1:	[PIN+]	prion	protein	RNQ1	(Saccharomyces	cerevisiae	(strain	ATCC	204508	/	S288c));
AS2_4948_chr_03_polished	66617	68134	+	YCL027W	FUS1:	Nuclear	fusion	protein	FUS1	(Saccharomyces	cerevisiae	(strain	ATCC	204508	/	S288c));
AS2_4948_chr_03_polished	68211	68792	-	YCL026C-B	HBN1:	Putative	nitroreductase	HBN1	(Saccharomyces	cerevisiae	(strain	ATCC	204508	/	S288c));
AS2_4948_chr_03_polished	70030	71931	-	YCL025C	AGP1:	General	amino	acid	permease	AGP1	(Saccharomyces	cerevisiae	(strain	ATCC	204508	/	S288c));
AS2_4948_chr_03_polished	73067	76168	+	YCL024W	KCC4:	Probable	serine/threonine-protein	kinase	KCC4	(Saccharomyces	cerevisiae	(strain	ATCC	204508	/	S288c));
AS2_4948_chr_03_polished	77053	77430	-	YCL021W-A:	Putative	uncharacterized	protein	YCL021W-A	(Saccharomyces	cerevisiae	(strain	ATCC	204508	/	S288c));
AS2_4948_chr_03_polished	80718	81096	-	YCL021W-A:	Putative	uncharacterized	protein	YCL021W-A	(Saccharomyces	cerevisiae	(strain	ATCC	204508	/	S288c));
AS2_4948_chr_03_polished	82899	83993	+	YCL018W	LEU2:	3-isopropylmalate	dehydrogenase	(Saccharomyces	cerevisiae	(strain	ATCC	204508	/	S288c));
AS2_4948_chr_03_polished	84347	85852	-	YCL017C	NFS1:	Cysteine	desulfurase%2C	mitochondrial	(Saccharomyces	cerevisiae	(strain	ATCC	204508	/	S288c));
AS2_4948_chr_03_polished	86187	87329	-	YCL016C	DCC1:	Sister	chromatid	cohesion	protein	DCC1	(Saccharomyces	cerevisiae	(strain	ATCC	204508	/	S288c));
AS2_4948_chr_03_polished	87866	92746	+	YCL014W	BUD3:	Bud	site	selection	protein	3	(Saccharomyces	cerevisiae	(strain	ATCC	204508	/	S288c));
AS2_4948_chr_03_polished	92866	93332	-	YCL012C:	UPF0357	protein	YCL012C	(Saccharomyces	cerevisiae	(strain	ATCC	204508	/	S288c));
AS2_4948_chr_03_polished	93599	94900	-	YCL011C	GBP2:	Single-strand	telomeric	DNA-binding	protein	GBP2	(Saccharomyces	cerevisiae	(strain	ATCC	204508	/	S288c));
AS2_4948_chr_03_polished	95135	96010	-	YCL010C	SGF29:	SAGA-associated	factor	29	(Saccharomyces	cerevisiae	(strain	ATCC	204508	/	S288c));
AS2_4948_chr_03_polished	96283	97212	-	YCL009C	ILV6:	Acetolactate	synthase	small	subunit%2C	mitochondrial	(Saccharomyces	cerevisiae	(strain	ATCC	204508	/	S288c));
AS2_4948_chr_03_polished	97366	98502	-	YCL008C	STP22:	Suppressor	protein	STP22	of	temperature-sensitive	alpha-factor	receptor	and	arginine	permease	(Saccharomyces	cerevisiae	(strain	ATCC
AS2_4948_chr_03_polished	98644	99159	+	YCL005W-A	VMA9:	V-type	proton	ATPase	subunit	e	(Saccharomyces	cerevisiae	(strain	ATCC	204508	/	S288c));
AS2_4948_chr_03_polished	99652	100422	+	YCL005W	LDB16:	Protein	LDB16	(Saccharomyces	cerevisiae	(strain	ATCC	204508	/	S288c));
AS2_4948_chr_03_polished	100823	102301	+	YCL004W	PGS1:	CDP-diacylglycerol--glycerol-3-phosphate	3-phosphatidyltransferase	(Saccharomyces	cerevisiae	(strain	ATCC	204508	/	S288c));
AS2_4948_chr_03_polished	102433	102924	-	YCL002C:	Putative	uncharacterized	protein	YCL002C	(Saccharomyces	cerevisiae	(strain	ATCC	204508	/	S288c));
AS2_4948_chr_03_polished	103551	104117	+	YCL001W	RER1:	Protein	RER1	(Saccharomyces	cerevisiae	(strain	ATCC	204508	/	S288c));
AS2_4948_chr_03_polished	104652	105812	+	YNL001W	DOM34:	Protein	DOM34	(Saccharomyces	cerevisiae	(strain	ATCC	204508	/	S288c));
AS2_4948_chr_03_polished	109716	110684	-	YCR002C	CDC10:	Cell	division	control	protein	10	(Saccharomyces	cerevisiae	(strain	ATCC	204508	/	S288c));
AS2_4948_chr_03_polished	110967	111518	+	YCR003W	MRPL32:	54S	ribosomal	protein	L32%2C	mitochondrial	(Saccharomyces	cerevisiae	(strain	ATCC	204508	/	S288c));
AS2_4948_chr_03_polished	111927	112670	-	YCR004C	YCP4:	Flavoprotein-like	protein	YCP4	(Saccharomyces	cerevisiae	(strain	ATCC	204508	/	S288c));
AS2_4948_chr_03_polished	113323	114705	-	YCR005C	CIT2:	Citrate	synthase%2C	peroxisomal	(Saccharomyces	cerevisiae	(strain	ATCC	204508	/	S288c));
AS2_4948_chr_03_polished	129157	131001	+	YCR008W	SAT4:	Serine/threonine-protein	kinase	HAL4/SAT4	(Saccharomyces	cerevisiae	(strain	ATCC	204508	/	S288c));
AS2_4948_chr_03_polished	131458	132255	-	YCR009C	RVS161:	Reduced	viability	upon	starvation	protein	161	(Saccharomyces	cerevisiae	(strain	ATCC	204508	/	S288c));
AS2_4948_chr_03_polished	132982	133833	-	YCR010C	ADY2:	Accumulation	of	dyads	protein	2	(Saccharomyces	cerevisiae	(strain	ATCC	204508	/	S288c));
AS2_4948_chr_03_polished	134453	137614	-	YCR011C	ADP1:	Probable	ATP-dependent	permease	(Saccharomyces	cerevisiae	(strain	ATCC	204508	/	S288c));
AS2_4948_chr_03_polished	138508	139758	+	YCR012W	PGK1:	Phosphoglycerate	kinase	(Saccharomyces	cerevisiae	(strain	ATCC	204508	/	S288c));
AS2_4948_chr_03_polished	139944	141695	-	YCR014C	POL4:	DNA	polymerase	IV	(Saccharomyces	cerevisiae	(strain	ATCC	204508	/	S288c));
AS2_4948_chr_03_polished	141968	142924	-	YCR015C:	UPF0655	protein	YCR015C	(Saccharomyces	cerevisiae	(strain	ATCC	204508	/	S288c));
AS2_4948_chr_03_polished	144894	145748	+	YCR016W:	Uncharacterized	protein	YCR016W	(Saccharomyces	cerevisiae	(strain	ATCC	204508	/	S288c));
AS2_4948_chr_03_polished	145997	148864	-	YCR017C	CWH43:	Protein	CWH43	(Saccharomyces	cerevisiae	(strain	ATCC	204508	/	S288c));
AS2_4948_chr_03_polished	149567	150214	-	YCR018C	SRD1:	Pre-rRNA-processing	protein	SRD1	(Saccharomyces	cerevisiae	(strain	ATCC	204508	/	S288c));
AS2_4948_chr_03_polished	154368	155459	+	YCR019W	MAK32:	Protein	MAK32	(Saccharomyces	cerevisiae	(strain	ATCC	204508	/	S288c));
AS2_4948_chr_03_polished	155550	156197	-	YCR020C	PET18:	Protein	PET18	(Saccharomyces	cerevisiae	(strain	ATCC	204508	/	S288c));
AS2_4948_chr_03_polished	156359	156625	-	YCR020C-A	MAK31:	N-alpha-acetyltransferase	38%2C	NatC	auxiliary	subunit	(Saccharomyces	cerevisiae	(strain	ATCC	204508	/	S288c));
AS2_4948_chr_03_polished	156857	157093	+	YCR020W-B	HTL1:	High	temperature	lethal	protein	1	(Saccharomyces	cerevisiae	(strain	ATCC	204508	/	S288c));
AS2_4948_chr_03_polished	157755	158744	-	YCR021C	HSP30:	30	kDa	heat	shock	protein	(Saccharomyces	cerevisiae	(strain	ATCC	204508	/	S288c));
AS2_4948_chr_03_polished	160123	161964	-	YCR023C:	Uncharacterized	membrane	protein	YCR023C	(Saccharomyces	cerevisiae	(strain	ATCC	204508	/	S288c));
AS2_4948_chr_03_polished	162291	163766	-	YCR024C	SLM5:	Asparagine--tRNA	ligase%2C	mitochondrial	(Saccharomyces	cerevisiae	(strain	ATCC	204508	/	S288c));
AS2_4948_chr_03_polished	165681	167930	-	YCR026C	NPP1:	Ectonucleotide	pyrophosphatase/phosphodiesterase	1	(Saccharomyces	cerevisiae	(strain	ATCC	204508	/	S288c));
AS2_4948_chr_03_polished	168817	169446	-	YCR027C	RHB1:	Rheb-like	protein	RHB1	(Saccharomyces	cerevisiae	(strain	ATCC	204508	/	S288c));
AS2_4948_chr_03_polished	171418	172956	-	YCR028C	FEN2:	Pantothenate	transporter	FEN2	(Saccharomyces	cerevisiae	(strain	ATCC	204508	/	S288c));
AS2_4948_chr_03_polished	173524	174016	-	YCR028C-A	RIM1:	Single-stranded	DNA-binding	protein	RIM1%2C	mitochondrial	(Saccharomyces	cerevisiae	(strain	ATCC	204508	/	S288c));
AS2_4948_chr_03_polished	174441	177056	-	YCR030C	SYP1:	Suppressor	of	yeast	profilin	deletion	(Saccharomyces	cerevisiae	(strain	ATCC	204508	/	S288c));
AS2_4948_chr_03_polished	178044	178937	-	YCR031C	RPS14A:	40S	ribosomal	protein	S14-A	(Saccharomyces	cerevisiae	(strain	ATCC	204508	/	S288c));
AS2_4948_chr_03_polished	180263	186778	+	YCR032W	BPH1:	Beige	protein	homolog	1	(Saccharomyces	cerevisiae	(strain	ATCC	204508	/	S288c));
AS2_4948_chr_03_polished	187238	190915	+	YCR033W	SNT1:	Probable	DNA-binding	protein	SNT1	(Saccharomyces	cerevisiae	(strain	ATCC	204508	/	S288c));
AS2_4948_chr_03_polished	191314	192357	+	YCR034W	FEN1:	Elongation	of	fatty	acids	protein	2	(Saccharomyces	cerevisiae	(strain	ATCC	204508	/	S288c));
AS2_4948_chr_03_polished	192619	193800	-	YCR035C	RRP43:	Exosome	complex	component	RRP43	(Saccharomyces	cerevisiae	(strain	ATCC	204508	/	S288c));
AS2_4948_chr_03_polished	194088	195089	+	YCR036W	RBK1:	Probable	ribokinase	(Saccharomyces	cerevisiae	(strain	ATCC	204508	/	S288c));
AS2_4948_chr_03_polished	195201	197969	-	YCR037C	PHO87:	Inorganic	phosphate	transporter	PHO87	(Saccharomyces	cerevisiae	(strain	ATCC	204508	/	S288c));
AS2_4948_chr_03_polished	198717	200538	-	YCR038C	BUD5:	Bud	site	selection	protein	5	(Saccharomyces	cerevisiae	(strain	ATCC	204508	/	S288c));
AS2_4948_chr_03_polished	200698	200991	-	YCR096C	HMRA2:	Silenced	mating-type	protein	A2	(Saccharomyces	cerevisiae	(strain	ATCC	204508	/	S288c));
AS2_4948_chr_03_polished	201287	201771	+	YCR097W	HMRA1:	Silenced	mating-type	protein	A1	(Saccharomyces	cerevisiae	(strain	ATCC	204508	/	S288c));
AS2_4948_chr_03_polished	202168	206382	-	YCR042C	TAF2:	Transcription	initiation	factor	TFIID	subunit	2	(Saccharomyces	cerevisiae	(strain	ATCC	204508	/	S288c));
AS2_4948_chr_03_polished	207244	207627	-	YCR043C:	Uncharacterized	protein	YCR043C	(Saccharomyces	cerevisiae	(strain	ATCC	204508	/	S288c));
AS2_4948_chr_03_polished	207854	208918	-	YCR044C	PER1:	Protein	PER1	(Saccharomyces	cerevisiae	(strain	ATCC	204508	/	S288c));
AS2_4948_chr_03_polished	209112	210578	-	YCR045C	RRT12:	Subtilase-type	proteinase	RRT12	(Saccharomyces	cerevisiae	(strain	ATCC	204508	/	S288c));
AS2_4948_chr_03_polished	210830	211339	-	YCR046C	IMG1:	54S	ribosomal	protein	IMG1%2C	mitochondrial	(Saccharomyces	cerevisiae	(strain	ATCC	204508	/	S288c));
AS2_4948_chr_03_polished	211585	212412	-	YCR047C	BUD23:	Putative	methyltransferase	BUD23	(Saccharomyces	cerevisiae	(strain	ATCC	204508	/	S288c));
AS2_4948_chr_03_polished	212663	214483	+	YCR048W	ARE1:	Sterol	O-acyltransferase	1	(Saccharomyces	cerevisiae	(strain	ATCC	204508	/	S288c));
AS2_4948_chr_03_polished	212755	212943	-	YCR049C:	Putative	uncharacterized	protein	YCR049C	(Saccharomyces	cerevisiae	(strain	ATCC	204508	/	S288c));
AS2_4948_chr_03_polished	212992	213216	-	YCR049C:	Putative	uncharacterized	protein	YCR049C	(Saccharomyces	cerevisiae	(strain	ATCC	204508	/	S288c));
AS2_4948_chr_03_polished	214213	214455	-	YCR050C:	Uncharacterized	protein	YCR050C	(Saccharomyces	cerevisiae	(strain	ATCC	204508	/	S288c));
AS2_4948_chr_03_polished	214769	215437	+	YCR051W:	Ankyrin	repeat-containing	protein	YCR051W	(Saccharomyces	cerevisiae	(strain	ATCC	204508	/	S288c));
AS2_4948_chr_03_polished	215661	217067	+	YCR052W	RSC6:	Chromatin	structure-remodeling	complex	protein	RSC6	(Saccharomyces	cerevisiae	(strain	ATCC	204508	/	S288c));
AS2_4948_chr_03_polished	217301	218845	+	YCR053W	THR4:	Threonine	synthase	(Saccharomyces	cerevisiae	(strain	ATCC	204508	/	S288c));
AS2_4948_chr_03_polished	218969	220663	-	YCR054C	CTR86:	Copper	transport	protein	86	(Saccharomyces	cerevisiae	(strain	ATCC	204508	/	S288c));
AS2_4948_chr_03_polished	221082	223838	-	YCR057C	PWP2:	Periodic	tryptophan	protein	2	(Saccharomyces	cerevisiae	(strain	ATCC	204508	/	S288c));
AS2_4948_chr_03_polished	224036	224812	-	YCR059C	YIH1:	Protein	IMPACT	homolog	(Saccharomyces	cerevisiae	(strain	ATCC	204508	/	S288c));
AS2_4948_chr_03_polished	224991	225326	+	YCR060W	TAH1:	TPR	repeat-containing	protein	associated	with	Hsp90	(Saccharomyces	cerevisiae	(strain	ATCC	204508	/	S288c));
AS2_4948_chr_03_polished	226066	227859	+	YCR061W/YCR062W:	Uncharacterized	membrane	protein	YCR061W	(Saccharomyces	cerevisiae	(strain	ATCC	204508	/	S288c));
AS2_4948_chr_03_polished	230707	231030	-	YCR064C:	Putative	uncharacterized	protein	YCR064C	(Saccharomyces	cerevisiae	(strain	ATCC	204508	/	S288c));
AS2_4948_chr_03_polished	230843	231316	+	YCR063W	BUD31:	Pre-mRNA-splicing	factor	BUD31	(Saccharomyces	cerevisiae	(strain	ATCC	204508	/	S288c));
AS2_4948_chr_03_polished	231825	233528	+	YCR065W	HCM1:	Forkhead	transcription	factor	HCM1	(Saccharomyces	cerevisiae	(strain	ATCC	204508	/	S288c));
AS2_4948_chr_03_polished	233989	235446	+	YCR066W	RAD18:	Postreplication	repair	E3	ubiquitin-protein	ligase	RAD18	(Saccharomyces	cerevisiae	(strain	ATCC	204508	/	S288c));
AS2_4948_chr_03_polished	235632	238901	-	YCR067C	SED4:	Putative	guanine	nucleotide-exchange	factor	SED4	(Saccharomyces	cerevisiae	(strain	ATCC	204508	/	S288c));
AS2_4948_chr_03_polished	239704	241260	+	YCR068W	ATG15:	Putative	lipase	ATG15	(Saccharomyces	cerevisiae	(strain	ATCC	204508	/	S288c));
AS2_4948_chr_03_polished	241543	242499	+	YCR069W	CPR4:	Peptidyl-prolyl	cis-trans	isomerase	CPR4	(Saccharomyces	cerevisiae	(strain	ATCC	204508	/	S288c));
AS2_4948_chr_03_polished	242590	243036	-	YCR071C	IMG2:	54S	ribosomal	protein	IMG2%2C	mitochondrial	(Saccharomyces	cerevisiae	(strain	ATCC	204508	/	S288c));
AS2_4948_chr_03_polished	243297	244844	-	YCR072C	RSA4:	Ribosome	assembly	protein	4	(Saccharomyces	cerevisiae	(strain	ATCC	204508	/	S288c));
AS2_4948_chr_03_polished	245109	249149	-	YCR073C	SSK22:	Serine/threonine-protein	kinase	SSK22	(Saccharomyces	cerevisiae	(strain	ATCC	204508	/	S288c));
AS2_4948_chr_03_polished	249526	250455	+	YCR073W-A	SOL2:	6-phosphogluconolactonase-like	protein	2	(Saccharomyces	cerevisiae	(strain	ATCC	204508	/	S288c));
AS2_4948_chr_03_polished	250530	251297	-	YCR075C	ERS1:	Cystine	transporter	(Saccharomyces	cerevisiae	(strain	ATCC	204508	/	S288c));
AS2_4948_chr_03_polished	251464	251691	+	YCR075W-A:	Uncharacterized	protein	YCR075W-A	(Saccharomyces	cerevisiae	(strain	ATCC	204508	/	S288c));
AS2_4948_chr_03_polished	251756	252478	-	YCR076C:	Uncharacterized	protein	YCR076C	(Saccharomyces	cerevisiae	(strain	ATCC	204508	/	S288c));
AS2_4948_chr_03_polished	252663	255026	-	YCR077C	PAT1:	DNA	topoisomerase	2-associated	protein	PAT1	(Saccharomyces	cerevisiae	(strain	ATCC	204508	/	S288c));
AS2_4948_chr_03_polished	255236	256564	+	YCR079W	PTC6:	Protein	phosphatase	2C	homolog	6	(Saccharomyces	cerevisiae	(strain	ATCC	204508	/	S288c));
AS2_4948_chr_03_polished	256739	261046	+	YCR081W	SRB8:	Mediator	of	RNA	polymerase	II	transcription	subunit	12	(Saccharomyces	cerevisiae	(strain	ATCC	204508	/
AS2_4948_chr_03_polished	261260	262343	+	YCR083W	TRX3:	Thioredoxin-3%2C	mitochondrial	(Saccharomyces	cerevisiae	(strain	ATCC	204508	/	S288c));
AS2_4948_chr_03_polished	262723	264867	-	YCR084C	TUP1:	General	transcriptional	corepressor	TUP1	(Saccharomyces	cerevisiae	(strain	ATCC	204508	/	S288c));
AS2_4948_chr_03_polished	265826	266401	+	YCR086W	CSM1:	Monopolin	complex	subunit	CSM1	(Saccharomyces	cerevisiae	(strain	ATCC	204508	/	S288c));
AS2_4948_chr_03_polished	266456	266908	-	YCR087C-A:	UPF0743	protein	YCR087C-A	(Saccharomyces	cerevisiae	(strain	ATCC	204508	/	S288c));
AS2_4948_chr_03_polished	267513	269309	+	YCR088W	ABP1:	Actin-binding	protein	(Saccharomyces	cerevisiae	(strain	ATCC	204508	/	S288c));
AS2_4948_chr_03_polished	269879	274924	+	YCR089W	FIG2:	Factor-induced	gene	2	protein	(Saccharomyces	cerevisiae	(strain	ATCC	204508	/	S288c));
AS2_4948_chr_03_polished	274985	275533	-	YCR090C:	UPF0587	protein	YCR090C	(Saccharomyces	cerevisiae	(strain	ATCC	204508	/	S288c));
AS2_4948_chr_03_polished	276433	278571	+	YCR091W	KIN82:	Serine/threonine-protein	kinase	KIN82	(Saccharomyces	cerevisiae	(strain	ATCC	204508	/	S288c));
AS2_4948_chr_03_polished	278781	281825	-	YCR092C	MSH3:	DNA	mismatch	repair	protein	MSH3	(Saccharomyces	cerevisiae	(strain	ATCC	204508	/	S288c));
AS2_4948_chr_03_polished	282121	288598	+	YCR093W	CDC39:	General	negative	regulator	of	transcription	subunit	1	(Saccharomyces	cerevisiae	(strain	ATCC	204508	/	S288c));
AS2_4948_chr_03_polished	288916	290088	+	YCR094W	CDC50:	Cell	division	control	protein	50	(Saccharomyces	cerevisiae	(strain	ATCC	204508	/	S288c));
AS2_4948_chr_03_polished	290332	291423	-	YCR095C	OCA4:	Protein	OCA4	(Saccharomyces	cerevisiae	(strain	ATCC	204508	/	S288c));
AS2_4948_chr_03_polished	295620	295979	-	YCR096C	HMRA2:	Silenced	mating-type	protein	A2	(Saccharomyces	cerevisiae	(strain	ATCC	204508	/	S288c));
AS2_4948_chr_03_polished	296271	296755	+	YCR097W	HMRA1:	Silenced	mating-type	protein	A1	(Saccharomyces	cerevisiae	(strain	ATCC	204508	/	S288c));
AS2_4948_chr_03_polished	300511	302628	+	YOL155C	HPF1:	Haze	protective	factor	1	(Saccharomyces	cerevisiae	(strain	ATCC	204508	/	S288c));
AS2_4948_chr_04_polished	18224	18598	+	YDL241W:	Uncharacterized	protein	YDL241W	(Saccharomyces	cerevisiae	(strain	ATCC	204508	/	S288c));
AS2_4948_chr_04_polished	21086	24157	+	YDL240W	LRG1:	Rho-GTPase-activating	protein	LRG1	(Saccharomyces	cerevisiae	(strain	ATCC	204508	/	S288c));
AS2_4948_chr_04_polished	24653	26554	-	YDL239C	ADY3:	Accumulates	dyads	protein	3	(Saccharomyces	cerevisiae	(strain	ATCC	204508	/	S288c));
AS2_4948_chr_04_polished	26760	28205	-	YDL238C	GUD1:	Probable	guanine	deaminase	(Saccharomyces	cerevisiae	(strain	ATCC	204508	/	S288c));
AS2_4948_chr_04_polished	28413	29585	+	YDL237W	AIM6:	Altered	inheritance	of	mitochondria	protein	6	(Saccharomyces	cerevisiae	(strain	ATCC	204508	/	S288c));
AS2_4948_chr_04_polished	30064	30993	+	YDL236W	PHO13:	4-nitrophenylphosphatase	(Saccharomyces	cerevisiae	(strain	ATCC	204508	/	S288c));
AS2_4948_chr_04_polished	31169	31672	-	YDL235C	YPD1:	Phosphorelay	intermediate	protein	YPD1	(Saccharomyces	cerevisiae	(strain	ATCC	204508	/	S288c));
AS2_4948_chr_04_polished	32003	34420	-	YDL234C	GYP7:	GTPase-activating	protein	GYP7	(Saccharomyces	cerevisiae	(strain	ATCC	204508	/	S288c));
AS2_4948_chr_04_polished	34528	35943	+	YDL233W:	Uncharacterized	protein	YDL233W	(Saccharomyces	cerevisiae	(strain	ATCC	204508	/	S288c));
AS2_4948_chr_04_polished	36617	40000	-	YDL231C	BRE4:	Protein	BRE4	(Saccharomyces	cerevisiae	(strain	ATCC	204508	/	S288c));
AS2_4948_chr_04_polished	40461	41489	+	YDL230W	PTP1:	Tyrosine-protein	phosphatase	1	(Saccharomyces	cerevisiae	(strain	ATCC	204508	/	S288c));
AS2_4948_chr_04_polished	41830	43671	+	YDL229W	SSB1:	Heat	shock	protein	SSB1	(Saccharomyces	cerevisiae	(strain	ATCC	204508	/	S288c));
AS2_4948_chr_04_polished	44060	45820	-	YDL227C	HO:	Homothallic	switching	endonuclease	(Saccharomyces	cerevisiae	(strain	ATCC	204508	/	S288c));
AS2_4948_chr_04_polished	48823	49896	-	YDL226C	GCS1:	ADP-ribosylation	factor	GTPase-activating	protein	GCS1	(Saccharomyces	cerevisiae	(strain	ATCC	204508	/	S288c));
AS2_4948_chr_04_polished	50171	51826	+	YDL225W	SHS1:	Seventh	homolog	of	septin	1	(Saccharomyces	cerevisiae	(strain	ATCC	204508	/	S288c));
AS2_4948_chr_04_polished	52116	54080	-	YDL224C	WHI4:	Protein	WHI4	(Saccharomyces	cerevisiae	(strain	ATCC	204508	/	S288c));
AS2_4948_chr_04_polished	54979	58113	-	YDL223C	HBT1:	Protein	HBT1	(Saccharomyces	cerevisiae	(strain	ATCC	204508	/	S288c));
AS2_4948_chr_04_polished	59955	62741	-	YDL220C	CDC13:	Cell	division	control	protein	13	(Saccharomyces	cerevisiae	(strain	ATCC	204508	/	S288c));
AS2_4948_chr_04_polished	62980	63511	+	YDL219W	DTD1:	D-tyrosyl-tRNA(Tyr)	deacylase	(Saccharomyces	cerevisiae	(strain	ATCC	204508	/	S288c));
AS2_4948_chr_04_polished	64249	65217	+	YDL218W:	Uncharacterized	membrane	protein	YDL218W	(Saccharomyces	cerevisiae	(strain	ATCC	204508	/	S288c));
AS2_4948_chr_04_polished	65777	66406	-	YDL217C	TIM22:	Mitochondrial	import	inner	membrane	translocase	subunit	TIM22	(Saccharomyces	cerevisiae	(strain	ATCC	204508	/	S288c));
AS2_4948_chr_04_polished	66830	68149	-	YDL216C	RRI1:	COP9	signalosome	complex	subunit	5	(Saccharomyces	cerevisiae	(strain	ATCC	204508	/	S288c));
AS2_4948_chr_04_polished	68495	71773	-	YDL215C	GDH2:	NAD-specific	glutamate	dehydrogenase	(Saccharomyces	cerevisiae	(strain	ATCC	204508	/	S288c));
AS2_4948_chr_04_polished	72305	74395	-	YDL214C	PRR2:	Serine/threonine-protein	kinase	PRR2	(Saccharomyces	cerevisiae	(strain	ATCC	204508	/	S288c));
AS2_4948_chr_04_polished	75134	75820	-	YDL213C	NOP6:	Nucleolar	protein	6	(Saccharomyces	cerevisiae	(strain	ATCC	204508	/	S288c));
AS2_4948_chr_04_polished	76302	76934	+	YDL212W	SHR3:	Secretory	component	protein	SHR3	(Saccharomyces	cerevisiae	(strain	ATCC	204508	/	S288c));
AS2_4948_chr_04_polished	77176	78312	-	YDL211C:	Uncharacterized	protein	YDL211C	(Saccharomyces	cerevisiae	(strain	ATCC	204508	/	S288c));
AS2_4948_chr_04_polished	81467	83182	+	YDL210W	UGA4:	GABA-specific	permease	(Saccharomyces	cerevisiae	(strain	ATCC	204508	/	S288c));
AS2_4948_chr_04_polished	83437	84477	-	YDL209C	CWC2:	Pre-mRNA-splicing	factor	CWC2	(Saccharomyces	cerevisiae	(strain	ATCC	204508	/	S288c));
AS2_4948_chr_04_polished	84768	85238	+	YDL208W	NHP2:	H/ACA	ribonucleoprotein	complex	subunit	2	(Saccharomyces	cerevisiae	(strain	ATCC	204508	/	S288c));
AS2_4948_chr_04_polished	85525	87138	+	YDL207W	GLE1:	Nucleoporin	GLE1	(Saccharomyces	cerevisiae	(strain	ATCC	204508	/	S288c));
AS2_4948_chr_04_polished	87470	89764	+	YDL206W:	Putative	cation	exchanger	YDL206W	(Saccharomyces	cerevisiae	(strain	ATCC	204508	/	S288c));
AS2_4948_chr_04_polished	90076	91059	-	YDL205C	HEM3:	Porphobilinogen	deaminase	(Saccharomyces	cerevisiae	(strain	ATCC	204508	/	S288c));
AS2_4948_chr_04_polished	91970	93124	+	YDL204W	RTN2:	Reticulon-like	protein	2	(Saccharomyces	cerevisiae	(strain	ATCC	204508	/	S288c));
AS2_4948_chr_04_polished	93456	95270	-	YDL203C	ACK1:	Activator	of	C	kinase	protein	1	(Saccharomyces	cerevisiae	(strain	ATCC	204508	/	S288c));
AS2_4948_chr_04_polished	95838	96584	+	YDL202W	MRPL11:	54S	ribosomal	protein	L11%2C	mitochondrial	(Saccharomyces	cerevisiae	(strain	ATCC	204508	/	S288c));
AS2_4948_chr_04_polished	96901	97761	+	YDL201W	TRM8:	tRNA	(guanine-N(7)-)-methyltransferase	(Saccharomyces	cerevisiae	(strain	ATCC	204508	/	S288c));
AS2_4948_chr_04_polished	97867	98433	-	YDL200C	MGT1:	Methylated-DNA--protein-cysteine	methyltransferase	(Saccharomyces	cerevisiae	(strain	ATCC	204508	/	S288c));
AS2_4948_chr_04_polished	98676	100739	-	YDL199C:	Putative	metabolite	transport	protein	YDL199C	(Saccharomyces	cerevisiae	(strain	ATCC	204508	/	S288c));
AS2_4948_chr_04_polished	101029	101931	-	YDL198C	GGC1:	Mitochondrial	GTP/GDP	carrier	protein	1	(Saccharomyces	cerevisiae	(strain	ATCC	204508	/	S288c));
AS2_4948_chr_04_polished	102284	103906	-	YDL197C	ASF2:	Anti-silencing	protein	2	(Saccharomyces	cerevisiae	(strain	ATCC	204508	/	S288c));
AS2_4948_chr_04_polished	104627	108451	+	YDL195W	SEC31:	Protein	transport	protein	SEC31	(Saccharomyces	cerevisiae	(strain	ATCC	204508	/	S288c));
AS2_4948_chr_04_polished	108996	111653	+	YDL194W	SNF3:	High-affinity	glucose	transporter	SNF3	(Saccharomyces	cerevisiae	(strain	ATCC	204508	/	S288c));
AS2_4948_chr_04_polished	112124	113215	+	YDL193W	NUS1:	Probable	undecaprenyl	pyrophosphate	synthase	(Saccharomyces	cerevisiae	(strain	ATCC	204508	/	S288c));
AS2_4948_chr_04_polished	113724	114269	+	YDL192W	ARF1:	ADP-ribosylation	factor	1	(Saccharomyces	cerevisiae	(strain	ATCC	204508	/	S288c));
AS2_4948_chr_04_polished	115406	115938	+	YDL136W	RPL35B:	60S	ribosomal	protein	L35-B	(Saccharomyces	cerevisiae	(strain	ATCC	204508	/	S288c));
AS2_4948_chr_04_polished	116134	119019	-	YDL190C	UFD2:	E4	ubiquitin-protein	ligase	UFD2	(Saccharomyces	cerevisiae	(strain	ATCC	204508	/	S288c));
AS2_4948_chr_04_polished	119677	121041	+	YDL189W	RBS1:	RNA-binding	suppressor	of	PAS	kinase	protein	1	(Saccharomyces	cerevisiae	(strain	ATCC	204508	/	S288c));
AS2_4948_chr_04_polished	121302	122438	-	YDL188C	PPH22:	Serine/threonine-protein	phosphatase	PP2A-2	catalytic	subunit	(Saccharomyces	cerevisiae	(strain	ATCC	204508	/	S288c));
AS2_4948_chr_04_polished	123064	123894	+	YDL186W:	Uncharacterized	protein	YDL186W	(Saccharomyces	cerevisiae	(strain	ATCC	204508	/	S288c));
AS2_4948_chr_04_polished	124217	126070	+	YDL185W	VMA1:	V-type	proton	ATPase	catalytic	subunit	A	(Saccharomyces	cerevisiae	(strain	ATCC	204508	/	S288c));
AS2_4948_chr_04_polished	126957	127919	-	YDL183C:	Uncharacterized	protein	YDL183C	(Saccharomyces	cerevisiae	(strain	ATCC	204508	/	S288c));
AS2_4948_chr_04_polished	129543	130829	+	YDL182W	LYS20:	Homocitrate	synthase%2C	cytosolic	isozyme	(Saccharomyces	cerevisiae	(strain	ATCC	204508	/	S288c));
AS2_4948_chr_04_polished	131280	131537	+	YDL181W	INH1:	ATPase	inhibitor%2C	mitochondrial	(Saccharomyces	cerevisiae	(strain	ATCC	204508	/	S288c));
AS2_4948_chr_04_polished	132020	133669	+	YDL180W:	Uncharacterized	membrane	protein	YDL180W	(Saccharomyces	cerevisiae	(strain	ATCC	204508	/	S288c));
AS2_4948_chr_04_polished	134446	135363	+	YDL179W	PCL9:	PHO85	cyclin-9	(Saccharomyces	cerevisiae	(strain	ATCC	204508	/	S288c));
AS2_4948_chr_04_polished	135682	137274	+	YDL178W	DLD2:	D-lactate	dehydrogenase	[cytochrome]	2%2C	mitochondrial	(Saccharomyces	cerevisiae	(strain	ATCC	204508	/	S288c));
AS2_4948_chr_04_polished	137372	137896	-	YDL177C:	IMPACT	family	member	YDL177C	(Saccharomyces	cerevisiae	(strain	ATCC	204508	/	S288c));
AS2_4948_chr_04_polished	138261	140387	+	YDL176W:	Uncharacterized	protein	YDL176W	(Saccharomyces	cerevisiae	(strain	ATCC	204508	/	S288c));
AS2_4948_chr_04_polished	142033	143817	-	YDL174C	DLD1:	D-lactate	dehydrogenase	[cytochrome]	1%2C	mitochondrial	(Saccharomyces	cerevisiae	(strain	ATCC	204508	/	S288c));
AS2_4948_chr_04_polished	144351	145247	+	YDL173W	PAR32:	Protein	PAR32	(Saccharomyces	cerevisiae	(strain	ATCC	204508	/	S288c));
AS2_4948_chr_04_polished	145351	151788	-	YDL171C	GLT1:	Glutamate	synthase	[NADH]	(Saccharomyces	cerevisiae	(strain	ATCC	204508	/	S288c));
AS2_4948_chr_04_polished	152500	154086	+	YDL170W	UGA3:	Transcriptional	activator	protein	UGA3	(Saccharomyces	cerevisiae	(strain	ATCC	204508	/	S288c));
AS2_4948_chr_04_polished	154216	154875	-	YDL169C	UGX2:	Protein	UGX2	(Saccharomyces	cerevisiae	(strain	ATCC	204508	/	S288c));
AS2_4948_chr_04_polished	155529	156686	+	YDL168W	SFA1:	S-(hydroxymethyl)glutathione	dehydrogenase	(Saccharomyces	cerevisiae	(strain	ATCC	204508	/	S288c));
AS2_4948_chr_04_polished	156978	159101	-	YDL167C	NRP1:	Asparagine-rich	protein	(Saccharomyces	cerevisiae	(strain	ATCC	204508	/	S288c));
AS2_4948_chr_04_polished	159390	159983	-	YDL166C	FAP7:	Putative	adenylate	kinase	FAP7	(Saccharomyces	cerevisiae	(strain	ATCC	204508	/	S288c));
AS2_4948_chr_04_polished	160230	160805	+	YDL165W	CDC36:	General	negative	regulator	of	transcription	subunit	2	(Saccharomyces	cerevisiae	(strain	ATCC	204508	/	S288c));
AS2_4948_chr_04_polished	160926	163124	-	YDL164C	CDC9:	DNA	ligase	1	(Saccharomyces	cerevisiae	(strain	ATCC	204508	/	S288c));
AS2_4948_chr_04_polished	163663	165045	+	YDL161W	ENT1:	Epsin-1	(Saccharomyces	cerevisiae	(strain	ATCC	204508	/	S288c));
AS2_4948_chr_04_polished	165338	165592	-	YDL160C-A:	Uncharacterized	protein	YDL160C-A	(Saccharomyces	cerevisiae	(strain	ATCC	204508	/	S288c));
AS2_4948_chr_04_polished	166370	167893	-	YDL160C	DHH1:	ATP-dependent	RNA	helicase	DHH1	(Saccharomyces	cerevisiae	(strain	ATCC	204508	/	S288c));
AS2_4948_chr_04_polished	168421	169995	+	YDL159W	STE7:	Serine/threonine-protein	kinase	STE7	(Saccharomyces	cerevisiae	(strain	ATCC	204508	/	S288c));
AS2_4948_chr_04_polished	170191	170541	-	YDL157C:	Uncharacterized	protein	YDL157C%2C	mitochondrial	(Saccharomyces	cerevisiae	(strain	ATCC	204508	/	S288c));
AS2_4948_chr_04_polished	170870	172438	+	YDL156W:	WD	repeat-containing	protein	YDL156W	(Saccharomyces	cerevisiae	(strain	ATCC	204508	/	S288c));
AS2_4948_chr_04_polished	172722	174008	+	YDL155W	CLB3:	G2/mitotic-specific	cyclin-3	(Saccharomyces	cerevisiae	(strain	ATCC	204508	/	S288c));
AS2_4948_chr_04_polished	174286	177003	+	YDL154W	MSH5:	MutS	protein	homolog	5	(Saccharomyces	cerevisiae	(strain	ATCC	204508	/	S288c));
AS2_4948_chr_04_polished	177151	178962	-	YDL153C	SAS10:	Something	about	silencing	protein	10	(Saccharomyces	cerevisiae	(strain	ATCC	204508	/	S288c));
AS2_4948_chr_04_polished	179312	180574	+	YDL150W	RPC53:	DNA-directed	RNA	polymerase	III	subunit	RPC4	(Saccharomyces	cerevisiae	(strain	ATCC	204508	/	S288c));
AS2_4948_chr_04_polished	180888	183887	+	YDL149W	ATG9:	Autophagy-related	protein	9	(Saccharomyces	cerevisiae	(strain	ATCC	204508	/	S288c));
AS2_4948_chr_04_polished	184110	186542	-	YDL148C	NOP14:	Nucleolar	complex	protein	14	(Saccharomyces	cerevisiae	(strain	ATCC	204508	/	S288c));
AS2_4948_chr_04_polished	186900	188237	+	YDL147W	RPN5:	26S	proteasome	regulatory	subunit	RPN5	(Saccharomyces	cerevisiae	(strain	ATCC	204508	/	S288c));
AS2_4948_chr_04_polished	188756	190225	+	YDL146W	LDB17:	Protein	LDB17	(Saccharomyces	cerevisiae	(strain	ATCC	204508	/	S288c));
AS2_4948_chr_04_polished	190565	194170	-	YDL145C	COP1:	Coatomer	subunit	alpha	(Saccharomyces	cerevisiae	(strain	ATCC	204508	/	S288c));
AS2_4948_chr_04_polished	194665	195735	-	YDL144C:	Uncharacterized	protein	YDL144C	(Saccharomyces	cerevisiae	(strain	ATCC	204508	/	S288c));
AS2_4948_chr_04_polished	196002	197588	+	YDL143W	CCT4:	T-complex	protein	1	subunit	delta	(Saccharomyces	cerevisiae	(strain	ATCC	204508	/	S288c));
AS2_4948_chr_04_polished	197782	198621	-	YDL142C	CRD1:	Cardiolipin	synthase	(Saccharomyces	cerevisiae	(strain	ATCC	204508	/	S288c));
AS2_4948_chr_04_polished	199080	201152	+	YDL141W	BPL1:	Biotin--protein	ligase	(Saccharomyces	cerevisiae	(strain	ATCC	204508	/	S288c));
AS2_4948_chr_04_polished	201402	206561	-	YDL140C	RPO21:	DNA-directed	RNA	polymerase	II	subunit	RPB1	(Saccharomyces	cerevisiae	(strain	ATCC	204508	/	S288c));
AS2_4948_chr_04_polished	207343	208047	-	YDL139C	SCM3:	Protein	SCM3	(Saccharomyces	cerevisiae	(strain	ATCC	204508	/	S288c));
AS2_4948_chr_04_polished	209277	211586	+	YDL138W	RGT2:	High-affinity	glucose	transporter	RGT2	(Saccharomyces	cerevisiae	(strain	ATCC	204508	/	S288c));
AS2_4948_chr_04_polished	212498	213043	+	YDL137W	ARF2:	ADP-ribosylation	factor	2	(Saccharomyces	cerevisiae	(strain	ATCC	204508	/	S288c));
AS2_4948_chr_04_polished	213587	214374	+	YDL136W	RPL35B:	60S	ribosomal	protein	L35-B	(Saccharomyces	cerevisiae	(strain	ATCC	204508	/	S288c));
AS2_4948_chr_04_polished	214713	215321	-	YDL135C	RDI1:	Rho	GDP-dissociation	inhibitor	(Saccharomyces	cerevisiae	(strain	ATCC	204508	/	S288c));
AS2_4948_chr_04_polished	215741	216850	-	YDL134C	PPH21:	Serine/threonine-protein	phosphatase	PP2A-1	catalytic	subunit	(Saccharomyces	cerevisiae	(strain	ATCC	204508	/	S288c));
AS2_4948_chr_04_polished	218498	219823	+	YDL133W:	Uncharacterized	membrane	protein	YDL133W	(Saccharomyces	cerevisiae	(strain	ATCC	204508	/	S288c));
AS2_4948_chr_04_polished	220386	222833	+	YDL132W	CDC53:	Cell	division	control	protein	53	(Saccharomyces	cerevisiae	(strain	ATCC	204508	/	S288c));
AS2_4948_chr_04_polished	223457	224779	+	YDL131W	LYS21:	Homocitrate	synthase%2C	mitochondrial	(Saccharomyces	cerevisiae	(strain	ATCC	204508	/	S288c));
AS2_4948_chr_04_polished	225233	225493	+	YDL130W-A	STF1:	ATPase-stabilizing	factor	9	kDa%2C	mitochondrial	(Saccharomyces	cerevisiae	(strain	ATCC	204508	/	S288c));
AS2_4948_chr_04_polished	225901	226737	+	YDL130W	RPP1B:	60S	acidic	ribosomal	protein	P1-beta	(Saccharomyces	cerevisiae	(strain	ATCC	204508	/	S288c));
AS2_4948_chr_04_polished	227139	228014	+	YDL129W:	Uncharacterized	protein	YDL129W	(Saccharomyces	cerevisiae	(strain	ATCC	204508	/	S288c));
AS2_4948_chr_04_polished	228795	230030	+	YDL128W	VCX1:	Vacuolar	calcium	ion	transporter	(Saccharomyces	cerevisiae	(strain	ATCC	204508	/	S288c));
AS2_4948_chr_04_polished	231091	232020	+	YDL127W	PCL2:	PHO85	cyclin-2	(Saccharomyces	cerevisiae	(strain	ATCC	204508	/	S288c));
AS2_4948_chr_04_polished	232361	234862	-	YDL126C	CDC48:	Cell	division	control	protein	48	(Saccharomyces	cerevisiae	(strain	ATCC	204508	/	S288c));
AS2_4948_chr_04_polished	235277	235814	-	YDL125C	HNT1:	Hit	family	protein	1	(Saccharomyces	cerevisiae	(strain	ATCC	204508	/	S288c));
AS2_4948_chr_04_polished	236388	236861	+	YDL124W:	NADPH-dependent	alpha-keto	amide	reductase	(Saccharomyces	cerevisiae	(strain	ATCC	204508	/	S288c));
AS2_4948_chr_04_polished	237303	237722	+	YDL123W	SNA4:	Protein	SNA4	(Saccharomyces	cerevisiae	(strain	ATCC	204508	/	S288c));
AS2_4948_chr_04_polished	238627	240792	+	YDL122W	UBP1:	Ubiquitin	carboxyl-terminal	hydrolase	1	(Saccharomyces	cerevisiae	(strain	ATCC	204508	/	S288c));
AS2_4948_chr_04_polished	240938	241387	-	YDL121C:	Uncharacterized	protein	YDL121C	(Saccharomyces	cerevisiae	(strain	ATCC	204508	/	S288c));
AS2_4948_chr_04_polished	241801	242250	+	YDL120W	YFH1:	Frataxin	homolog%2C	mitochondrial	(Saccharomyces	cerevisiae	(strain	ATCC	204508	/	S288c));
AS2_4948_chr_04_polished	242537	243460	-	YDL119C:	Solute	carrier	family	25	member	38	homolog	(Saccharomyces	cerevisiae	(strain	ATCC	204508	/	S288c));
AS2_4948_chr_04_polished	244435	247098	+	YDL117W	CYK3:	Cytokinesis	protein	3	(Saccharomyces	cerevisiae	(strain	ATCC	204508	/	S288c));
AS2_4948_chr_04_polished	247426	249606	+	YDL116W	NUP84:	Nucleoporin	NUP84	(Saccharomyces	cerevisiae	(strain	ATCC	204508	/	S288c));
AS2_4948_chr_04_polished	249846	250972	-	YDL115C	IWR1:	RNA	polymerase	II	nuclear	localization	protein	IWR1	(Saccharomyces	cerevisiae	(strain	ATCC	204508	/	S288c));
AS2_4948_chr_04_polished	251443	252369	+	YDL114W:	Uncharacterized	oxidoreductase	YDL114W	(Saccharomyces	cerevisiae	(strain	ATCC	204508	/	S288c));
AS2_4948_chr_04_polished	252457	254379	-	YDL113C	ATG20:	Autophagy-related	protein	20	(Saccharomyces	cerevisiae	(strain	ATCC	204508	/	S288c));
AS2_4948_chr_04_polished	254717	259030	+	YDL112W	TRM3:	tRNA	(guanosine(18)-2'-O)-methyltransferase	(Saccharomyces	cerevisiae	(strain	ATCC	204508	/	S288c));
AS2_4948_chr_04_polished	259117	259914	-	YDL111C	RRP42:	Exosome	complex	component	RRP42	(Saccharomyces	cerevisiae	(strain	ATCC	204508	/	S288c));
AS2_4948_chr_04_polished	260313	260765	-	YDL110C	TMA17:	Translation	machinery-associated	protein	17	(Saccharomyces	cerevisiae	(strain	ATCC	204508	/	S288c));
AS2_4948_chr_04_polished	261052	262995	-	YDL109C:	Putative	lipase	YDL109C	(Saccharomyces	cerevisiae	(strain	ATCC	204508	/	S288c));
AS2_4948_chr_04_polished	263537	264542	+	YDL108W	KIN28:	Serine/threonine-protein	kinase	KIN28	(Saccharomyces	cerevisiae	(strain	ATCC	204508	/	S288c));
AS2_4948_chr_04_polished	264768	265817	+	YDL107W	MSS2:	Protein	MSS2%2C	mitochondrial	(Saccharomyces	cerevisiae	(strain	ATCC	204508	/	S288c));
AS2_4948_chr_04_polished	266075	267742	-	YDL106C	PHO2:	Regulatory	protein	PHO2	(Saccharomyces	cerevisiae	(strain	ATCC	204508	/	S288c));
AS2_4948_chr_04_polished	268218	269429	+	YDL105W	NSE4:	Non-structural	maintenance	of	chromosome	element	4	(Saccharomyces	cerevisiae	(strain	ATCC	204508	/	S288c));
AS2_4948_chr_04_polished	269470	270693	-	YDL104C	QRI7:	Probable	tRNA	threonylcarbamoyladenosine	biosynthesis	protein	QRI7%2C	mitochondrial	(Saccharomyces	cerevisiae	(strain	ATCC	204508	/	S288c));
AS2_4948_chr_04_polished	271007	272440	-	YDL103C	QRI1:	UDP-N-acetylglucosamine	pyrophosphorylase	(Saccharomyces	cerevisiae	(strain	ATCC	204508	/	S288c));
AS2_4948_chr_04_polished	272728	275980	+	YDL102W	POL3:	DNA	polymerase	delta	catalytic	subunit	(Saccharomyces	cerevisiae	(strain	ATCC	204508	/	S288c));
AS2_4948_chr_04_polished	276119	277663	-	YDL101C	DUN1:	DNA	damage	response	protein	kinase	DUN1	(Saccharomyces	cerevisiae	(strain	ATCC	204508	/	S288c));
AS2_4948_chr_04_polished	277948	279012	-	YDL100C	GET3:	ATPase	GET3	(Saccharomyces	cerevisiae	(strain	ATCC	204508	/	S288c));
AS2_4948_chr_04_polished	279240	280247	+	YDL099W	BUG1:	Binder	of	USO1	and	GRH1	protein	1	(Saccharomyces	cerevisiae	(strain	ATCC	204508	/	S288c));
AS2_4948_chr_04_polished	281319	281906	-	YDL098C	SNU23:	23	kDa	U4/U6.U5	small	nuclear	ribonucleoprotein	component	(Saccharomyces	cerevisiae	(strain	ATCC	204508	/	S288c));
AS2_4948_chr_04_polished	282109	283410	-	YDL097C	RPN6:	26S	proteasome	regulatory	subunit	RPN6	(Saccharomyces	cerevisiae	(strain	ATCC	204508	/	S288c));
AS2_4948_chr_04_polished	283767	286220	+	YDL095W	PMT1:	Dolichyl-phosphate-mannose--protein	mannosyltransferase	1	(Saccharomyces	cerevisiae	(strain	ATCC	204508	/	S288c));
AS2_4948_chr_04_polished	286585	288816	+	YDL093W	PMT5:	Dolichyl-phosphate-mannose--protein	mannosyltransferase	5	(Saccharomyces	cerevisiae	(strain	ATCC	204508	/	S288c));
AS2_4948_chr_04_polished	289461	289901	+	YDL092W	SRP14:	Signal	recognition	particle	subunit	SRP14	(Saccharomyces	cerevisiae	(strain	ATCC	204508	/	S288c));
AS2_4948_chr_04_polished	290057	291424	-	YDL091C	UBX3:	UBX	domain-containing	protein	3	(Saccharomyces	cerevisiae	(strain	ATCC	204508	/	S288c));
AS2_4948_chr_04_polished	291726	293018	-	YDL090C	RAM1:	Protein	farnesyltransferase	subunit	beta	(Saccharomyces	cerevisiae	(strain	ATCC	204508	/	S288c));
AS2_4948_chr_04_polished	293519	294985	+	YDL089W	NUR1:	Nuclear	rim	protein	1	(Saccharomyces	cerevisiae	(strain	ATCC	204508	/	S288c));
AS2_4948_chr_04_polished	295120	296715	-	YDL088C	ASM4:	Nucleoporin	ASM4	(Saccharomyces	cerevisiae	(strain	ATCC	204508	/	S288c));
AS2_4948_chr_04_polished	296940	297713	-	YDL087C	LUC7:	Protein	LUC7	(Saccharomyces	cerevisiae	(strain	ATCC	204508	/	S288c));
AS2_4948_chr_04_polished	298135	298956	+	YDL086W:	Putative	carboxymethylenebutenolidase	(Saccharomyces	cerevisiae	(strain	ATCC	204508	/	S288c));
AS2_4948_chr_04_polished	299161	299367	-	YDL085C-A:	SERF-like	protein	YDL085C-A	(Saccharomyces	cerevisiae	(strain	ATCC	204508	/	S288c));
AS2_4948_chr_04_polished	299914	301551	+	YDL085W	NDE2:	External	NADH-ubiquinone	oxidoreductase	2%2C	mitochondrial	(Saccharomyces	cerevisiae	(strain	ATCC	204508	/	S288c));
AS2_4948_chr_04_polished	301963	303303	+	YDL084W	SUB2:	ATP-dependent	RNA	helicase	SUB2	(Saccharomyces	cerevisiae	(strain	ATCC	204508	/	S288c));
AS2_4948_chr_04_polished	303603	304465	-	YDL083C	RPS16B:	40S	ribosomal	protein	S16-B	(Saccharomyces	cerevisiae	(strain	ATCC	204508	/	S288c));
AS2_4948_chr_04_polished	305101	306068	+	YDL082W	RPL13A:	60S	ribosomal	protein	L13-A	(Saccharomyces	cerevisiae	(strain	ATCC	204508	/	S288c));
AS2_4948_chr_04_polished	306471	306791	-	YDL081C	RPP1A:	60S	acidic	ribosomal	protein	P1-alpha	(Saccharomyces	cerevisiae	(strain	ATCC	204508	/	S288c));
AS2_4948_chr_04_polished	307461	309200	-	YDL080C	THI3:	Thiamine	metabolism	regulatory	protein	THI3	(Saccharomyces	cerevisiae	(strain	ATCC	204508	/	S288c));
AS2_4948_chr_04_polished	309819	311643	-	YDL079C	MRK1:	Serine/threonine-protein	kinase	MRK1	(Saccharomyces	cerevisiae	(strain	ATCC	204508	/	S288c));
AS2_4948_chr_04_polished	312289	313320	-	YDL078C	MDH3:	Malate	dehydrogenase%2C	peroxisomal	(Saccharomyces	cerevisiae	(strain	ATCC	204508	/	S288c));
AS2_4948_chr_04_polished	313916	317065	-	YDL077C	VAM6:	Vacuolar	morphogenesis	protein	6	(Saccharomyces	cerevisiae	(strain	ATCC	204508	/	S288c));
AS2_4948_chr_04_polished	317586	318479	-	YDL076C	RXT3:	Transcriptional	regulatory	protein	RXT3	(Saccharomyces	cerevisiae	(strain	ATCC	204508	/	S288c));
AS2_4948_chr_04_polished	319038	319939	+	YLR406C	RPL31B:	60S	ribosomal	protein	L31-B	(Saccharomyces	cerevisiae	(strain	ATCC	204508	/	S288c));
AS2_4948_chr_04_polished	320881	322983	-	YDL074C	BRE1:	E3	ubiquitin-protein	ligase	BRE1	(Saccharomyces	cerevisiae	(strain	ATCC	204508	/	S288c));
AS2_4948_chr_04_polished	323452	326433	+	YDL073W:	UPF0592	protein	YDL073W	(Saccharomyces	cerevisiae	(strain	ATCC	204508	/	S288c));
AS2_4948_chr_04_polished	326691	327302	-	YDL072C	YET3:	Endoplasmic	reticulum	transmembrane	protein	3	(Saccharomyces	cerevisiae	(strain	ATCC	204508	/	S288c));
AS2_4948_chr_04_polished	327892	329757	+	YDL070W	BDF2:	Bromodomain-containing	factor	2	(Saccharomyces	cerevisiae	(strain	ATCC	204508	/	S288c));
AS2_4948_chr_04_polished	329918	330601	-	YDL069C	CBS1:	Cytochrome	b	translational	activator	protein	CBS1%2C	mitochondrial	(Saccharomyces	cerevisiae	(strain	ATCC	204508	/	S288c));
AS2_4948_chr_04_polished	331020	331199	-	YDL067C	COX9:	Cytochrome	c	oxidase	subunit	7A	(Saccharomyces	cerevisiae	(strain	ATCC	204508	/	S288c));
AS2_4948_chr_04_polished	331637	332926	+	YDL066W	IDP1:	Isocitrate	dehydrogenase	[NADP]%2C	mitochondrial	(Saccharomyces	cerevisiae	(strain	ATCC	204508	/	S288c));
AS2_4948_chr_04_polished	333047	334075	-	YDL065C	PEX19:	Peroxisomal	membrane	protein	import	receptor	PEX19	(Saccharomyces	cerevisiae	(strain	ATCC	204508	/	S288c));
AS2_4948_chr_04_polished	334261	334964	+	YDL064W	UBC9:	SUMO-conjugating	enzyme	UBC9	(Saccharomyces	cerevisiae	(strain	ATCC	204508	/	S288c));
AS2_4948_chr_04_polished	335096	336946	-	YDL063C:	Uncharacterized	protein	YDL063C	(Saccharomyces	cerevisiae	(strain	ATCC	204508	/	S288c));
AS2_4948_chr_04_polished	338398	340770	+	YDL060W	TSR1:	Ribosome	biogenesis	protein	TSR1	(Saccharomyces	cerevisiae	(strain	ATCC	204508	/	S288c));
AS2_4948_chr_04_polished	341002	341721	-	YDL059C	RAD59:	DNA	repair	protein	RAD59	(Saccharomyces	cerevisiae	(strain	ATCC	204508	/	S288c));
AS2_4948_chr_04_polished	342434	347806	+	YDL058W	USO1:	Intracellular	protein	transport	protein	USO1	(Saccharomyces	cerevisiae	(strain	ATCC	204508	/	S288c));
AS2_4948_chr_04_polished	348250	349236	+	YDL057W:	Putative	uncharacterized	protein	YDL057W	(Saccharomyces	cerevisiae	(strain	ATCC	204508	/	S288c));
AS2_4948_chr_04_polished	349701	352205	+	YDL056W	MBP1:	Transcription	factor	MBP1	(Saccharomyces	cerevisiae	(strain	ATCC	204508	/	S288c));
AS2_4948_chr_04_polished	352516	353601	-	YDL055C	PSA1:	Mannose-1-phosphate	guanyltransferase	(Saccharomyces	cerevisiae	(strain	ATCC	204508	/	S288c));
AS2_4948_chr_04_polished	354787	356256	-	YDL054C	MCH1:	Probable	transporter	MCH1	(Saccharomyces	cerevisiae	(strain	ATCC	204508	/	S288c));
AS2_4948_chr_04_polished	356705	357250	-	YDL053C	PBP4:	Protein	PBP4	(Saccharomyces	cerevisiae	(strain	ATCC	204508	/	S288c));
AS2_4948_chr_04_polished	357679	358587	-	YDL052C	SLC1:	Probable	1-acyl-sn-glycerol-3-phosphate	acyltransferase	(Saccharomyces	cerevisiae	(strain	ATCC	204508	/	S288c));
AS2_4948_chr_04_polished	358942	359775	+	YDL051W	LHP1:	La	protein	homolog	(Saccharomyces	cerevisiae	(strain	ATCC	204508	/	S288c));
AS2_4948_chr_04_polished	360087	360896	-	YDL049C	KNH1:	Cell	wall	synthesis	protein	KNH1	(Saccharomyces	cerevisiae	(strain	ATCC	204508	/	S288c));
AS2_4948_chr_04_polished	361692	363158	-	YDL048C	STP4:	Zinc	finger	protein	STP4	(Saccharomyces	cerevisiae	(strain	ATCC	204508	/	S288c));
AS2_4948_chr_04_polished	364755	365690	+	YDL047W	SIT4:	Serine/threonine-protein	phosphatase	PP1-1	(Saccharomyces	cerevisiae	(strain	ATCC	204508	/	S288c));
AS2_4948_chr_04_polished	366246	366767	+	YDL046W	NPC2:	Phosphatidylglycerol/phosphatidylinositol	transfer	protein	(Saccharomyces	cerevisiae	(strain	ATCC	204508	/	S288c));
AS2_4948_chr_04_polished	367273	367560	+	YDL045W-A	MRP10:	37S	ribosomal	protein	MRP10%2C	mitochondrial	(Saccharomyces	cerevisiae	(strain	ATCC	204508	/	S288c));
AS2_4948_chr_04_polished	367729	368649	-	YDL045C	FAD1:	FAD	synthase	(Saccharomyces	cerevisiae	(strain	ATCC	204508	/	S288c));
AS2_4948_chr_04_polished	368993	370324	-	YDL044C	MTF2:	Mitochondrial	transcription	factor	2	(Saccharomyces	cerevisiae	(strain	ATCC	204508	/	S288c));
AS2_4948_chr_04_polished	370758	371558	-	YDL043C	PRP11:	Pre-mRNA-splicing	factor	PRP11	(Saccharomyces	cerevisiae	(strain	ATCC	204508	/	S288c));
AS2_4948_chr_04_polished	371831	373534	-	YDL042C	SIR2:	NAD-dependent	histone	deacetylase	SIR2	(Saccharomyces	cerevisiae	(strain	ATCC	204508	/	S288c));
AS2_4948_chr_04_polished	373960	376527	-	YDL040C	NAT1:	N-terminal	acetyltransferase	A	complex	subunit	NAT1	(Saccharomyces	cerevisiae	(strain	ATCC	204508	/	S288c));
AS2_4948_chr_04_polished	377041	382642	-	YDL037C	BSC1:	Bypass	of	stop	codon	protein	1	(Saccharomyces	cerevisiae	(strain	ATCC	204508	/	S288c));
AS2_4948_chr_04_polished	384282	385622	-	YDL036C	PUS9:	tRNA	pseudouridine(32)	synthase%2C	mitochondrial	(Saccharomyces	cerevisiae	(strain	ATCC	204508	/	S288c));
AS2_4948_chr_04_polished	385966	388692	-	YDL035C	GPR1:	G	protein-coupled	receptor	GPR1	(Saccharomyces	cerevisiae	(strain	ATCC	204508	/	S288c));
AS2_4948_chr_04_polished	389307	390554	-	YDL033C	SLM3:	Mitochondrial	tRNA-specific	2-thiouridylase	1	(Saccharomyces	cerevisiae	(strain	ATCC	204508	/	S288c));
AS2_4948_chr_04_polished	390862	391266	+	YDL031W	DBP10:	ATP-dependent	RNA	helicase	DBP10	(Saccharomyces	cerevisiae	(strain	ATCC	204508	/	S288c));
AS2_4948_chr_04_polished	391366	393819	+	YDL031W	DBP10:	ATP-dependent	RNA	helicase	DBP10	(Saccharomyces	cerevisiae	(strain	ATCC	204508	/	S288c));
AS2_4948_chr_04_polished	394157	395752	+	YDL030W	PRP9:	Pre-mRNA-splicing	factor	PRP9	(Saccharomyces	cerevisiae	(strain	ATCC	204508	/	S288c));
AS2_4948_chr_04_polished	396003	397301	+	YDL029W	ARP2:	Actin-related	protein	2	(Saccharomyces	cerevisiae	(strain	ATCC	204508	/	S288c));
AS2_4948_chr_04_polished	397676	399970	-	YDL028C	MPS1:	Serine/threonine-protein	kinase	MPS1	(Saccharomyces	cerevisiae	(strain	ATCC	204508	/	S288c));
AS2_4948_chr_04_polished	400399	401652	-	YDL027C:	Uncharacterized	protein	YDL027C	(Saccharomyces	cerevisiae	(strain	ATCC	204508	/	S288c));
AS2_4948_chr_04_polished	402075	403922	-	YDL025C	RTK1:	Probable	serine/threonine-protein	kinase	RTK1	(Saccharomyces	cerevisiae	(strain	ATCC	204508	/	S288c));
AS2_4948_chr_04_polished	405117	406518	-	YDL024C	DIA3:	Probable	acid	phosphatase	DIA3	(Saccharomyces	cerevisiae	(strain	ATCC	204508	/	S288c));
AS2_4948_chr_04_polished	408850	410025	+	YDL022W	GPD1:	Glycerol-3-phosphate	dehydrogenase	[NAD(+)]	1	(Saccharomyces	cerevisiae	(strain	ATCC	204508	/	S288c));
AS2_4948_chr_04_polished	410969	411904	+	YDL021W	GPM2:	Phosphoglycerate	mutase	2	(Saccharomyces	cerevisiae	(strain	ATCC	204508	/	S288c));
AS2_4948_chr_04_polished	412148	413761	-	YDL020C	RPN4:	Protein	RPN4	(Saccharomyces	cerevisiae	(strain	ATCC	204508	/	S288c));
AS2_4948_chr_04_polished	414738	418616	-	YDL019C	OSH2:	Oxysterol-binding	protein	homolog	2	(Saccharomyces	cerevisiae	(strain	ATCC	204508	/	S288c));
AS2_4948_chr_04_polished	419424	421499	-	YAR035W	YAT1:	Putative	mitochondrial	carnitine	O-acetyltransferase	(Saccharomyces	cerevisiae	(strain	ATCC	204508	/	S288c));
AS2_4948_chr_04_polished	421907	422584	-	YDL018C	ERP3:	Protein	ERP3	(Saccharomyces	cerevisiae	(strain	ATCC	204508	/	S288c));
AS2_4948_chr_04_polished	423332	424855	+	YDL017W	CDC7:	Cell	division	control	protein	7	(Saccharomyces	cerevisiae	(strain	ATCC	204508	/	S288c));
AS2_4948_chr_04_polished	425117	426049	-	YDL015C	TSC13:	Enoyl	reductase	TSC13	(Saccharomyces	cerevisiae	(strain	ATCC	204508	/	S288c));
AS2_4948_chr_04_polished	426489	427508	+	YDL014W	NOP1:	rRNA	2'-O-methyltransferase	fibrillarin	(Saccharomyces	cerevisiae	(strain	ATCC	204508	/	S288c));
AS2_4948_chr_04_polished	428498	430393	+	YDL013W	SLX5:	E3	ubiquitin-protein	ligase	complex	SLX5-SLX8	subunit	SLX5	(Saccharomyces	cerevisiae	(strain	ATCC	204508	/	S288c));
AS2_4948_chr_04_polished	430655	431072	-	YDL012C:	Uncharacterized	protein	YDL012C	(Saccharomyces	cerevisiae	(strain	ATCC	204508	/	S288c));
AS2_4948_chr_04_polished	431900	432601	+	YDL010W	GRX6:	Monothiol	glutaredoxin-6	(Saccharomyces	cerevisiae	(strain	ATCC	204508	/	S288c));
AS2_4948_chr_04_polished	433075	433545	+	YDL008W	APC11:	Anaphase-promoting	complex	subunit	11	(Saccharomyces	cerevisiae	(strain	ATCC	204508	/	S288c));
AS2_4948_chr_04_polished	435846	436103	-	YDL007C-A:	Putative	uncharacterized	protein	YDL007C-A	(Saccharomyces	cerevisiae	(strain	ATCC	204508	/	S288c));
AS2_4948_chr_04_polished	439722	441035	+	YDL007W	RPT2:	26S	protease	regulatory	subunit	4	homolog	(Saccharomyces	cerevisiae	(strain	ATCC	204508	/	S288c));
AS2_4948_chr_04_polished	441617	442462	+	YDL006W	PTC1:	Protein	phosphatase	2C	homolog	1	(Saccharomyces	cerevisiae	(strain	ATCC	204508	/	S288c));
AS2_4948_chr_04_polished	442783	443973	-	YDL005C	MED2:	Mediator	of	RNA	polymerase	II	transcription	subunit	2	(Saccharomyces	cerevisiae	(strain	ATCC	204508	/
AS2_4948_chr_04_polished	444681	445163	+	YDL004W	ATP16:	ATP	synthase	subunit	delta%2C	mitochondrial	(Saccharomyces	cerevisiae	(strain	ATCC	204508	/	S288c));
AS2_4948_chr_04_polished	446352	448055	+	YDL003W	MCD1:	Sister	chromatid	cohesion	protein	1	(Saccharomyces	cerevisiae	(strain	ATCC	204508	/	S288c));
AS2_4948_chr_04_polished	448659	449270	-	YDL002C	NHP10:	Non-histone	protein	10	(Saccharomyces	cerevisiae	(strain	ATCC	204508	/	S288c));
AS2_4948_chr_04_polished	449676	450968	+	YDL001W	RMD1:	Sporulation	protein	RMD1	(Saccharomyces	cerevisiae	(strain	ATCC	204508	/	S288c));
AS2_4948_chr_04_polished	452229	454487	-	YDR001C	NTH1:	Neutral	trehalase	(Saccharomyces	cerevisiae	(strain	ATCC	204508	/	S288c));
AS2_4948_chr_04_polished	455049	455654	+	YDR002W	YRB1:	Ran-specific	GTPase-activating	protein	1	(Saccharomyces	cerevisiae	(strain	ATCC	204508	/	S288c));
AS2_4948_chr_04_polished	456142	456774	+	YDR003W	RCR2:	Protein	RCR2	(Saccharomyces	cerevisiae	(strain	ATCC	204508	/	S288c));
AS2_4948_chr_04_polished	457251	458597	+	YDR004W	RAD57:	DNA	repair	protein	RAD57	(Saccharomyces	cerevisiae	(strain	ATCC	204508	/	S288c));
AS2_4948_chr_04_polished	458904	460189	-	YDR005C	MAF1:	Repressor	of	RNA	polymerase	III	transcription	MAF1	(Saccharomyces	cerevisiae	(strain	ATCC	204508	/	S288c));
AS2_4948_chr_04_polished	460669	463389	-	YDR006C	SOK1:	Protein	SOK1	(Saccharomyces	cerevisiae	(strain	ATCC	204508	/	S288c));
AS2_4948_chr_04_polished	463979	464659	+	YDR007W	TRP1:	N-(5'-phosphoribosyl)anthranilate	isomerase	(Saccharomyces	cerevisiae	(strain	ATCC	204508	/	S288c));
AS2_4948_chr_04_polished	465765	467333	+	YDR009W	GAL3:	Protein	GAL3	(Saccharomyces	cerevisiae	(strain	ATCC	204508	/	S288c));
AS2_4948_chr_04_polished	470169	474653	+	YDR011W	SNQ2:	Protein	SNQ2	(Saccharomyces	cerevisiae	(strain	ATCC	204508	/	S288c));
AS2_4948_chr_04_polished	476035	477123	+	YBR031W	RPL4A:	60S	ribosomal	protein	L4-A	(Saccharomyces	cerevisiae	(strain	ATCC	204508	/	S288c));
AS2_4948_chr_04_polished	477733	480546	+	YBR033W	EDS1:	Transcriptional	regulatory	protein	EDS1	(Saccharomyces	cerevisiae	(strain	ATCC	204508	/	S288c));
AS2_4948_chr_04_polished	480779	481825	-	YBR034C	HMT1:	HNRNP	arginine	N-methyltransferase	(Saccharomyces	cerevisiae	(strain	ATCC	204508	/	S288c));
AS2_4948_chr_04_polished	482074	482760	-	YBR035C	PDX3:	Pyridoxamine	5'-phosphate	oxidase	(Saccharomyces	cerevisiae	(strain	ATCC	204508	/	S288c));
AS2_4948_chr_04_polished	484906	486138	-	YBR036C	CSG2:	Mannosyl	phosphorylinositol	ceramide	synthase	regulatory	protein	CSG2	(Saccharomyces	cerevisiae	(strain	ATCC	204508	/	S288c));
AS2_4948_chr_04_polished	486392	487300	-	YBR037C	SCO1:	Protein	SCO1%2C	mitochondrial	(Saccharomyces	cerevisiae	(strain	ATCC	204508	/	S288c));
AS2_4948_chr_04_polished	487726	490611	+	YBR038W	CHS2:	Chitin	synthase	2	(Saccharomyces	cerevisiae	(strain	ATCC	204508	/	S288c));
AS2_4948_chr_04_polished	491389	492324	+	YBR039W	ATP3:	ATP	synthase	subunit	gamma%2C	mitochondrial	(Saccharomyces	cerevisiae	(strain	ATCC	204508	/	S288c));
AS2_4948_chr_04_polished	492765	493664	+	YBR040W	FIG1:	Factor-induced	gene	1	protein	(Saccharomyces	cerevisiae	(strain	ATCC	204508	/	S288c));
AS2_4948_chr_04_polished	494009	496018	+	YBR041W	FAT1:	Very	long-chain	fatty	acid	transport	protein	(Saccharomyces	cerevisiae	(strain	ATCC	204508	/	S288c));
AS2_4948_chr_04_polished	496147	497340	-	YBR042C	CST26:	Uncharacterized	acyltransferase	CST26	(Saccharomyces	cerevisiae	(strain	ATCC	204508	/	S288c));
AS2_4948_chr_04_polished	497631	499706	-	YBR043C	QDR3:	Quinidine	resistance	protein	3	(Saccharomyces	cerevisiae	(strain	ATCC	204508	/	S288c));
AS2_4948_chr_04_polished	500109	501827	-	YBR044C	TCM62:	Mitochondrial	chaperone	TCM62	(Saccharomyces	cerevisiae	(strain	ATCC	204508	/	S288c));
AS2_4948_chr_04_polished	503038	504987	-	YBR045C	GIP1:	GLC7-interacting	protein	1	(Saccharomyces	cerevisiae	(strain	ATCC	204508	/	S288c));
AS2_4948_chr_04_polished	505384	506388	-	YBR046C	ZTA1:	Probable	quinone	oxidoreductase	(Saccharomyces	cerevisiae	(strain	ATCC	204508	/	S288c));
AS2_4948_chr_04_polished	506725	507252	+	YBR047W	FMP23:	Protein	FMP23%2C	mitochondrial	(Saccharomyces	cerevisiae	(strain	ATCC	204508	/	S288c));
AS2_4948_chr_04_polished	507706	508945	+	YBR048W	RPS11B:	40S	ribosomal	protein	S11-B	(Saccharomyces	cerevisiae	(strain	ATCC	204508	/	S288c));
AS2_4948_chr_04_polished	509441	511921	-	YBR049C	REB1:	DNA-binding	protein	REB1	(Saccharomyces	cerevisiae	(strain	ATCC	204508	/	S288c));
AS2_4948_chr_04_polished	512290	513309	-	YBR050C	REG2:	Protein	REG2	(Saccharomyces	cerevisiae	(strain	ATCC	204508	/	S288c));
AS2_4948_chr_04_polished	513814	514452	-	YBR052C	RFS1:	Protein	RFS1	(Saccharomyces	cerevisiae	(strain	ATCC	204508	/	S288c));
AS2_4948_chr_04_polished	514784	515860	-	YBR053C:	Uncharacterized	protein	YBR053C	(Saccharomyces	cerevisiae	(strain	ATCC	204508	/	S288c));
AS2_4948_chr_04_polished	518115	519149	+	YBR054W	YRO2:	Protein	YRO2	(Saccharomyces	cerevisiae	(strain	ATCC	204508	/	S288c));
AS2_4948_chr_04_polished	519597	522296	-	YBR055C	PRP6:	Pre-mRNA-splicing	factor	6	(Saccharomyces	cerevisiae	(strain	ATCC	204508	/	S288c));
AS2_4948_chr_04_polished	522878	524383	+	YBR056W:	Uncharacterized	glycosyl	hydrolase	YBR056W	(Saccharomyces	cerevisiae	(strain	ATCC	204508	/	S288c));
AS2_4948_chr_04_polished	527715	528827	-	YBR057C	MUM2:	Protein	MUM2	(Saccharomyces	cerevisiae	(strain	ATCC	204508	/	S288c));
AS2_4948_chr_04_polished	529160	531508	-	YBR058C	UBP14:	Ubiquitin	carboxyl-terminal	hydrolase	14	(Saccharomyces	cerevisiae	(strain	ATCC	204508	/	S288c));
AS2_4948_chr_04_polished	532353	535679	-	YBR059C	AKL1:	Serine/threonine-protein	kinase	AKL1	(Saccharomyces	cerevisiae	(strain	ATCC	204508	/	S288c));
AS2_4948_chr_04_polished	536156	538021	-	YBR060C	ORC2:	Origin	recognition	complex	subunit	2	(Saccharomyces	cerevisiae	(strain	ATCC	204508	/	S288c));
AS2_4948_chr_04_polished	538436	540211	+	YDR037W	KRS1:	Lysine--tRNA	ligase%2C	cytoplasmic	(Saccharomyces	cerevisiae	(strain	ATCC	204508	/	S288c));
AS2_4948_chr_04_polished	540415	541347	-	YBR061C	TRM7:	tRNA	(cytidine(32)/guanosine(34)-2'-O)-methyltransferase	(Saccharomyces	cerevisiae	(strain	ATCC	204508	/	S288c));
AS2_4948_chr_04_polished	541620	542248	-	YBR062C:	Uncharacterized	RING	finger	protein	YBR062C	(Saccharomyces	cerevisiae	(strain	ATCC	204508	/	S288c));
AS2_4948_chr_04_polished	544232	545326	-	YBR065C	ECM2:	Pre-mRNA-splicing	factor	SLT11	(Saccharomyces	cerevisiae	(strain	ATCC	204508	/	S288c));
AS2_4948_chr_04_polished	545696	546358	-	YBR066C	NRG2:	Probable	transcriptional	regulator	NRG2	(Saccharomyces	cerevisiae	(strain	ATCC	204508	/	S288c));
AS2_4948_chr_04_polished	547779	548369	-	YBR067C	TIP1:	Temperature	shock-inducible	protein	1	(Saccharomyces	cerevisiae	(strain	ATCC	204508	/	S288c));
AS2_4948_chr_04_polished	549441	554004	-	YBR068C	BAP2:	Leu/Val/Ile	amino-acid	permease	(Saccharomyces	cerevisiae	(strain	ATCC	204508	/	S288c));
AS2_4948_chr_04_polished	554752	555492	-	YBR070C	ALG14:	UDP-N-acetylglucosamine	transferase	subunit	ALG14	(Saccharomyces	cerevisiae	(strain	ATCC	204508	/	S288c));
AS2_4948_chr_04_polished	555912	556488	+	YBR071W:	Uncharacterized	protein	YBR071W	(Saccharomyces	cerevisiae	(strain	ATCC	204508	/	S288c));
AS2_4948_chr_04_polished	557459	558103	+	YBR072W	HSP26:	Heat	shock	protein	26	(Saccharomyces	cerevisiae	(strain	ATCC	204508	/	S288c));
AS2_4948_chr_04_polished	558639	561407	+	YBR073W	RDH54:	DNA	repair	and	recombination	protein	RDH54	(Saccharomyces	cerevisiae	(strain	ATCC	204508	/	S288c));
AS2_4948_chr_04_polished	561712	564642	+	YBR074W/YBR075W:	Probable	zinc	metalloprotease	YBR074W	(Saccharomyces	cerevisiae	(strain	ATCC	204508	/	S288c));
AS2_4948_chr_04_polished	565900	566961	+	YBR076W	ECM8:	Protein	ECM8	(Saccharomyces	cerevisiae	(strain	ATCC	204508	/	S288c));
AS2_4948_chr_04_polished	567453	567941	-	YBR077C	SLM4:	Protein	SLM4	(Saccharomyces	cerevisiae	(strain	ATCC	204508	/	S288c));
AS2_4948_chr_04_polished	568802	570431	+	YBR078W	ECM33:	Cell	wall	protein	ECM33	(Saccharomyces	cerevisiae	(strain	ATCC	204508	/	S288c));
AS2_4948_chr_04_polished	571145	574042	-	YBR079C	RPG1:	Eukaryotic	translation	initiation	factor	3	subunit	A	(Saccharomyces	cerevisiae	(strain	ATCC	204508	/	S288c));
AS2_4948_chr_04_polished	574384	576660	-	YBR080C	SEC18:	Vesicular-fusion	protein	SEC18	(Saccharomyces	cerevisiae	(strain	ATCC	204508	/	S288c));
AS2_4948_chr_04_polished	577032	581140	-	YBR081C	SPT7:	Transcriptional	activator	SPT7	(Saccharomyces	cerevisiae	(strain	ATCC	204508	/	S288c));
AS2_4948_chr_04_polished	583384	584201	-	YBR082C	UBC4:	Ubiquitin-conjugating	enzyme	E2	4	(Saccharomyces	cerevisiae	(strain	ATCC	204508	/	S288c));
AS2_4948_chr_04_polished	586123	587595	+	YBR083W	TEC1:	Ty	transcription	activator	TEC1	(Saccharomyces	cerevisiae	(strain	ATCC	204508	/	S288c));
AS2_4948_chr_04_polished	588053	590980	+	YBR084W	MIS1:	C-1-tetrahydrofolate	synthase%2C	mitochondrial	(Saccharomyces	cerevisiae	(strain	ATCC	204508	/	S288c));
AS2_4948_chr_04_polished	591271	591952	-	YBL027W	RPL19B:	60S	ribosomal	protein	L19-B	(Saccharomyces	cerevisiae	(strain	ATCC	204508	/	S288c));
AS2_4948_chr_04_polished	593070	593993	+	YBR085W	AAC3:	ADP%2CATP	carrier	protein	3	(Saccharomyces	cerevisiae	(strain	ATCC	204508	/	S288c));
AS2_4948_chr_04_polished	596029	596286	-	YBR085C-A:	Uncharacterized	protein	YBR085C-A	(Saccharomyces	cerevisiae	(strain	ATCC	204508	/	S288c));
AS2_4948_chr_04_polished	597342	600152	-	YBR086C	IST2:	Increased	sodium	tolerance	protein	2	(Saccharomyces	cerevisiae	(strain	ATCC	204508	/	S288c));
AS2_4948_chr_04_polished	600866	601930	+	YBR087W	RFC5:	Replication	factor	C	subunit	5	(Saccharomyces	cerevisiae	(strain	ATCC	204508	/	S288c));
AS2_4948_chr_04_polished	602078	602854	-	YBR088C	POL30:	Proliferating	cell	nuclear	antigen	(Saccharomyces	cerevisiae	(strain	ATCC	204508	/	S288c));
AS2_4948_chr_04_polished	603278	603475	-	YBR089C-A	NHP6B:	Non-histone	chromosomal	protein	6B	(Saccharomyces	cerevisiae	(strain	ATCC	204508	/	S288c));
AS2_4948_chr_04_polished	604268	604597	-	YBR091C	TIM12:	Mitochondrial	import	inner	membrane	translocase	subunit	TIM12	(Saccharomyces	cerevisiae	(strain	ATCC	204508	/	S288c));
AS2_4948_chr_04_polished	604820	606223	-	YBR092C	PHO3:	Constitutive	acid	phosphatase	(Saccharomyces	cerevisiae	(strain	ATCC	204508	/	S288c));
AS2_4948_chr_04_polished	606678	608081	-	YBR092C	PHO3:	Constitutive	acid	phosphatase	(Saccharomyces	cerevisiae	(strain	ATCC	204508	/	S288c));
AS2_4948_chr_04_polished	609233	611482	+	YBR094W	PBY1:	Probable	tubulin--tyrosine	ligase	PBY1	(Saccharomyces	cerevisiae	(strain	ATCC	204508	/	S288c));
AS2_4948_chr_04_polished	611600	612907	-	YBR095C	RXT2:	Transcriptional	regulatory	protein	RXT2	(Saccharomyces	cerevisiae	(strain	ATCC	204508	/	S288c));
AS2_4948_chr_04_polished	613240	613932	+	YBR096W:	Uncharacterized	protein	YBR096W	(Saccharomyces	cerevisiae	(strain	ATCC	204508	/	S288c));
AS2_4948_chr_04_polished	614172	618536	+	YBR097W	VPS15:	Serine/threonine-protein	kinase	VPS15	(Saccharomyces	cerevisiae	(strain	ATCC	204508	/	S288c));
AS2_4948_chr_04_polished	618733	620790	+	YBR098W	MMS4:	Crossover	junction	endonuclease	MMS4	(Saccharomyces	cerevisiae	(strain	ATCC	204508	/	S288c));
AS2_4948_chr_04_polished	621021	621896	-	YBR101C	FES1:	Hsp70	nucleotide	exchange	factor	FES1	(Saccharomyces	cerevisiae	(strain	ATCC	204508	/	S288c));
AS2_4948_chr_04_polished	622295	623458	-	YBR102C	EXO84:	Exocyst	complex	component	EXO84	(Saccharomyces	cerevisiae	(strain	ATCC	204508	/	S288c));
AS2_4948_chr_04_polished	623485	624390	-	YBR102C	EXO84:	Exocyst	complex	component	EXO84	(Saccharomyces	cerevisiae	(strain	ATCC	204508	/	S288c));
AS2_4948_chr_04_polished	624784	626430	+	YBR103W	SIF2:	SIR4-interacting	protein	SIF2	(Saccharomyces	cerevisiae	(strain	ATCC	204508	/	S288c));
AS2_4948_chr_04_polished	626771	627760	+	YBR104W	YMC2:	Carrier	protein	YMC2%2C	mitochondrial	(Saccharomyces	cerevisiae	(strain	ATCC	204508	/	S288c));
AS2_4948_chr_04_polished	627968	629056	-	YBR105C	VID24:	Vacuolar	import	and	degradation	protein	24	(Saccharomyces	cerevisiae	(strain	ATCC	204508	/	S288c));
AS2_4948_chr_04_polished	629770	630336	+	YBR106W	PHO88:	Inorganic	phosphate	transport	protein	PHO88	(Saccharomyces	cerevisiae	(strain	ATCC	204508	/	S288c));
AS2_4948_chr_04_polished	630874	631611	-	YBR107C	IML3:	Central	kinetochore	subunit	IML3	(Saccharomyces	cerevisiae	(strain	ATCC	204508	/	S288c));
AS2_4948_chr_04_polished	631882	634959	+	YBR108W	AIM3:	Altered	inheritance	of	mitochondria	protein	3	(Saccharomyces	cerevisiae	(strain	ATCC	204508	/	S288c));
AS2_4948_chr_04_polished	635225	635668	-	YBR109C	CMD1:	Calmodulin	(Saccharomyces	cerevisiae	(strain	ATCC	204508	/	S288c));
AS2_4948_chr_04_polished	636178	637527	+	YBR110W	ALG1:	Chitobiosyldiphosphodolichol	beta-mannosyltransferase	(Saccharomyces	cerevisiae	(strain	ATCC	204508	/	S288c));
AS2_4948_chr_04_polished	638014	638652	-	YBR111C	YSA1:	ADP-ribose	pyrophosphatase	(Saccharomyces	cerevisiae	(strain	ATCC	204508	/	S288c));
AS2_4948_chr_04_polished	639014	639463	+	YBR111W-A	SUS1:	Protein	SUS1	(Saccharomyces	cerevisiae	(strain	ATCC	204508	/	S288c));
AS2_4948_chr_04_polished	639755	642784	-	YBR112C	CYC8:	General	transcriptional	corepressor	CYC8	(Saccharomyces	cerevisiae	(strain	ATCC	204508	/	S288c));
AS2_4948_chr_04_polished	644273	646642	+	YBR114W	RAD16:	DNA	repair	protein	RAD16	(Saccharomyces	cerevisiae	(strain	ATCC	204508	/	S288c));
AS2_4948_chr_04_polished	646758	650936	-	YBR115C	LYS2:	L-aminoadipate-semialdehyde	dehydrogenase	(Saccharomyces	cerevisiae	(strain	ATCC	204508	/	S288c));
AS2_4948_chr_04_polished	651392	653437	-	YBR117C	TKL2:	Transketolase	2	(Saccharomyces	cerevisiae	(strain	ATCC	204508	/	S288c));
AS2_4948_chr_04_polished	654597	655973	+	YPR080W	TEF1:	Elongation	factor	1-alpha	(Saccharomyces	cerevisiae	(strain	ATCC	204508	/	S288c));
AS2_4948_chr_04_polished	656241	657223	+	YBR119W	MUD1:	U1	small	nuclear	ribonucleoprotein	A	(Saccharomyces	cerevisiae	(strain	ATCC	204508	/	S288c));
AS2_4948_chr_04_polished	657339	657827	-	YBR120C	CBP6:	Cytochrome	B	pre-mRNA-processing	protein	6	(Saccharomyces	cerevisiae	(strain	ATCC	204508	/	S288c));
AS2_4948_chr_04_polished	658276	660279	-	YBR121C	GRS1:	Glycine--tRNA	ligase	1%2C	mitochondrial	(Saccharomyces	cerevisiae	(strain	ATCC	204508	/	S288c));
AS2_4948_chr_04_polished	660913	661446	-	YBR122C	MRPL36:	54S	ribosomal	protein	L36%2C	mitochondrial	(Saccharomyces	cerevisiae	(strain	ATCC	204508	/	S288c));
AS2_4948_chr_04_polished	661666	663618	-	YBR123C	TFC1:	Transcription	factor	tau	95	kDa	subunit	(Saccharomyces	cerevisiae	(strain	ATCC	204508	/	S288c));
AS2_4948_chr_04_polished	664084	665265	-	YBR125C	PTC4:	Protein	phosphatase	2C	homolog	4	(Saccharomyces	cerevisiae	(strain	ATCC	204508	/	S288c));
AS2_4948_chr_04_polished	665779	667266	-	YBR126C	TPS1:	Alpha%2Calpha-trehalose-phosphate	synthase	[UDP-forming]	56	kDa	subunit	(Saccharomyces	cerevisiae	(strain	ATCC	204508	/	S288c));
AS2_4948_chr_04_polished	667721	667936	+	YBR126W-A:	Uncharacterized	protein	(Saccharomyces	cerevisiae	(strain	ATCC	204508	/	S288c));
AS2_4948_chr_04_polished	668130	669683	-	YBR127C	VMA2:	V-type	proton	ATPase	subunit	B	(Saccharomyces	cerevisiae	(strain	ATCC	204508	/	S288c));
AS2_4948_chr_04_polished	669936	670970	-	YBR128C	ATG14:	Autophagy-related	protein	14	(Saccharomyces	cerevisiae	(strain	ATCC	204508	/	S288c));
AS2_4948_chr_04_polished	671210	672271	-	YBR129C	OPY1:	Protein	OPY1	(Saccharomyces	cerevisiae	(strain	ATCC	204508	/	S288c));
AS2_4948_chr_04_polished	672430	673707	-	YBR130C	SHE3:	SWI5-dependent	HO	expression	protein	3	(Saccharomyces	cerevisiae	(strain	ATCC	204508	/	S288c));
AS2_4948_chr_04_polished	673975	676125	+	YBR131W	CCZ1:	Vacuolar	fusion	protein	CCZ1	(Saccharomyces	cerevisiae	(strain	ATCC	204508	/	S288c));
AS2_4948_chr_04_polished	676535	678322	-	YBR132C	AGP2:	General	amino	acid	permease	AGP2	(Saccharomyces	cerevisiae	(strain	ATCC	204508	/	S288c));
AS2_4948_chr_04_polished	678686	681178	-	YBR133C	HSL7:	Protein	arginine	N-methyltransferase	HSL7	(Saccharomyces	cerevisiae	(strain	ATCC	204508	/	S288c));
AS2_4948_chr_04_polished	681886	682179	+	YBR135W	CKS1:	Cyclin-dependent	kinases	regulatory	subunit	(Saccharomyces	cerevisiae	(strain	ATCC	204508	/	S288c));
AS2_4948_chr_04_polished	682585	689691	+	YBR136W	MEC1:	Serine/threonine-protein	kinase	MEC1	(Saccharomyces	cerevisiae	(strain	ATCC	204508	/	S288c));
AS2_4948_chr_04_polished	689956	690495	+	YBR137W:	UPF0303	protein	YBR137W	(Saccharomyces	cerevisiae	(strain	ATCC	204508	/	S288c));
AS2_4948_chr_04_polished	690688	692244	-	YBR138C:	Uncharacterized	protein	YBR138C	(Saccharomyces	cerevisiae	(strain	ATCC	204508	/	S288c));
AS2_4948_chr_04_polished	692570	694087	+	YBR139W:	Putative	serine	carboxypeptidase	YBR139W	(Saccharomyces	cerevisiae	(strain	ATCC	204508	/	S288c));
AS2_4948_chr_04_polished	694312	699492	-	YBR140C	IRA1:	Inhibitory	regulator	protein	IRA1	(Saccharomyces	cerevisiae	(strain	ATCC	204508	/	S288c));
AS2_4948_chr_04_polished	699589	703623	-	YBR140C	IRA1:	Inhibitory	regulator	protein	IRA1	(Saccharomyces	cerevisiae	(strain	ATCC	204508	/	S288c));
AS2_4948_chr_04_polished	704017	705030	-	YBR141C:	UPF0657	nucleolar	protein	YBR141C	(Saccharomyces	cerevisiae	(strain	ATCC	204508	/	S288c));
AS2_4948_chr_04_polished	705297	707675	+	YBR142W	MAK5:	ATP-dependent	RNA	helicase	MAK5	(Saccharomyces	cerevisiae	(strain	ATCC	204508	/	S288c));
AS2_4948_chr_04_polished	707901	709214	-	YBR143C	SUP45:	Eukaryotic	peptide	chain	release	factor	subunit	1	(Saccharomyces	cerevisiae	(strain	ATCC	204508	/	S288c));
AS2_4948_chr_04_polished	710834	711889	+	YBR145W	ADH5:	Alcohol	dehydrogenase	5	(Saccharomyces	cerevisiae	(strain	ATCC	204508	/	S288c));
AS2_4948_chr_04_polished	712367	713146	+	YBR146W	MRPS9:	37S	ribosomal	protein	S9%2C	mitochondrial	(Saccharomyces	cerevisiae	(strain	ATCC	204508	/	S288c));
AS2_4948_chr_04_polished	713648	714571	+	YBR147W	RTC2:	Protein	RTC2	(Saccharomyces	cerevisiae	(strain	ATCC	204508	/	S288c));
AS2_4948_chr_04_polished	714966	716810	+	YBR148W	YSW1:	Spore-specific	protein	YSW1	(Saccharomyces	cerevisiae	(strain	ATCC	204508	/	S288c));
AS2_4948_chr_04_polished	717113	718147	+	YBR149W	ARA1:	D-arabinose	dehydrogenase	[NAD(P)+]	heavy	chain	(Saccharomyces	cerevisiae	(strain	ATCC	204508	/	S288c));
AS2_4948_chr_04_polished	718357	721542	-	YBR150C	TBS1:	Uncharacterized	transcriptional	regulatory	protein	TBS1	(Saccharomyces	cerevisiae	(strain	ATCC	204508	/	S288c));
AS2_4948_chr_04_polished	722053	723003	+	YBR151W	APD1:	Actin	patches	distal	protein	1	(Saccharomyces	cerevisiae	(strain	ATCC	204508	/	S288c));
AS2_4948_chr_04_polished	723421	724299	+	YBR152W	SPP381:	Pre-mRNA-splicing	factor	SPP381	(Saccharomyces	cerevisiae	(strain	ATCC	204508	/	S288c));
AS2_4948_chr_04_polished	724505	725239	+	YBR153W	RIB7:	5-amino-6-(5-phosphoribosylamino)uracil	reductase	(Saccharomyces	cerevisiae	(strain	ATCC	204508	/	S288c));
AS2_4948_chr_04_polished	725424	726071	-	YBR154C	RPB5:	DNA-directed	RNA	polymerases	I%2C	II%2C	and	III	subunit	RPABC1	(Saccharomyces	cerevisiae	(strain	ATCC	204508
AS2_4948_chr_04_polished	726812	727969	+	YBR155W	CNS1:	Hsp70/Hsp90	co-chaperone	CNS1	(Saccharomyces	cerevisiae	(strain	ATCC	204508	/	S288c));
AS2_4948_chr_04_polished	728144	730246	-	YBR156C	SLI15:	Inner	centromere	protein-related	protein	SLI15	(Saccharomyces	cerevisiae	(strain	ATCC	204508	/	S288c));
AS2_4948_chr_04_polished	730588	731349	-	YBR157C	ICS2:	Increased	copper	sensitivity	protein	2	(Saccharomyces	cerevisiae	(strain	ATCC	204508	/	S288c));
AS2_4948_chr_04_polished	733672	735324	+	YBR158W	AMN1:	Antagonist	of	mitotic	exit	network	protein	1	(Saccharomyces	cerevisiae	(strain	ATCC	204508	/	S288c));
AS2_4948_chr_04_polished	735816	736859	+	YBR159W	IFA38:	3-ketoacyl-CoA	reductase	(Saccharomyces	cerevisiae	(strain	ATCC	204508	/	S288c));
AS2_4948_chr_04_polished	737225	738121	+	YBR160W	CDC28:	Cyclin-dependent	kinase	1	(Saccharomyces	cerevisiae	(strain	ATCC	204508	/	S288c));
AS2_4948_chr_04_polished	738762	739895	+	YBR161W	CSH1:	Mannosyl	phosphorylinositol	ceramide	synthase	CSH1	(Saccharomyces	cerevisiae	(strain	ATCC	204508	/	S288c));
AS2_4948_chr_04_polished	740329	741708	-	YBR162C	TOS1:	Protein	TOS1	(Saccharomyces	cerevisiae	(strain	ATCC	204508	/	S288c));
AS2_4948_chr_04_polished	742378	742578	+	YBR162W-A	YSY6:	Protein	YSY6	(Saccharomyces	cerevisiae	(strain	ATCC	204508	/	S288c));
AS2_4948_chr_04_polished	742863	744632	+	YBR163W	EXO5:	Exonuclease	V%2C	mitochondrial	(Saccharomyces	cerevisiae	(strain	ATCC	204508	/	S288c));
AS2_4948_chr_04_polished	744984	745535	-	YBR164C	ARL1:	ADP-ribosylation	factor-like	protein	1	(Saccharomyces	cerevisiae	(strain	ATCC	204508	/	S288c));
AS2_4948_chr_04_polished	745955	746782	+	YBR165W	UBS1:	Ubiquitin-conjugating	enzyme	suppressor	1	(Saccharomyces	cerevisiae	(strain	ATCC	204508	/	S288c));
AS2_4948_chr_04_polished	746953	748302	-	YBR166C	TYR1:	Prephenate	dehydrogenase	[NADP(+)]	(Saccharomyces	cerevisiae	(strain	ATCC	204508	/	S288c));
AS2_4948_chr_04_polished	748591	749013	-	YBR167C	POP7:	Ribonucleases	P/MRP	protein	subunit	POP7	(Saccharomyces	cerevisiae	(strain	ATCC	204508	/	S288c));
AS2_4948_chr_04_polished	749495	750730	+	YBR168W	PEX32:	Peroxisomal	membrane	protein	PEX32	(Saccharomyces	cerevisiae	(strain	ATCC	204508	/	S288c));
AS2_4948_chr_04_polished	750985	753066	-	YBR169C	SSE2:	Heat	shock	protein	homolog	SSE2	(Saccharomyces	cerevisiae	(strain	ATCC	204508	/	S288c));
AS2_4948_chr_04_polished	753429	755171	-	YBR170C	NPL4:	Nuclear	protein	localization	protein	4	(Saccharomyces	cerevisiae	(strain	ATCC	204508	/	S288c));
AS2_4948_chr_04_polished	755443	756063	+	YBR171W	SEC66:	Translocation	protein	SEC66	(Saccharomyces	cerevisiae	(strain	ATCC	204508	/	S288c));
AS2_4948_chr_04_polished	756233	758473	-	YBR172C	SMY2:	Protein	SMY2	(Saccharomyces	cerevisiae	(strain	ATCC	204508	/	S288c));
AS2_4948_chr_04_polished	758836	759282	-	YBR173C	UMP1:	Proteasome	maturation	factor	UMP1	(Saccharomyces	cerevisiae	(strain	ATCC	204508	/	S288c));
AS2_4948_chr_04_polished	759519	759731	-	YBR174C:	Putative	uncharacterized	protein	YBR174C	(Saccharomyces	cerevisiae	(strain	ATCC	204508	/	S288c));
AS2_4948_chr_04_polished	759523	760470	+	YBR175W	SWD3:	COMPASS	component	SWD3	(Saccharomyces	cerevisiae	(strain	ATCC	204508	/	S288c));
AS2_4948_chr_04_polished	760837	761775	+	YBR176W	ECM31:	3-methyl-2-oxobutanoate	hydroxymethyltransferase	(Saccharomyces	cerevisiae	(strain	ATCC	204508	/	S288c));
AS2_4948_chr_04_polished	761940	763301	-	YBR177C	EHT1:	Medium-chain	fatty	acid	ethyl	ester	synthase/esterase	2	(Saccharomyces	cerevisiae	(strain	ATCC	204508	/	S288c));
AS2_4948_chr_04_polished	763688	766381	-	YBR179C	FZO1:	Transmembrane	GTPase	FZO1	(Saccharomyces	cerevisiae	(strain	ATCC	204508	/	S288c));
AS2_4948_chr_04_polished	766873	768597	+	YBR180W	DTR1:	Dityrosine	transporter	1	(Saccharomyces	cerevisiae	(strain	ATCC	204508	/	S288c));
AS2_4948_chr_04_polished	768850	769956	-	YBR181C	RPS6B:	40S	ribosomal	protein	S6-B	(Saccharomyces	cerevisiae	(strain	ATCC	204508	/	S288c));
AS2_4948_chr_04_polished	770635	771996	-	YBR182C	SMP1:	Transcription	factor	SMP1	(Saccharomyces	cerevisiae	(strain	ATCC	204508	/	S288c));
AS2_4948_chr_04_polished	773285	774238	+	YBR183W	YPC1:	Alkaline	ceramidase	YPC1	(Saccharomyces	cerevisiae	(strain	ATCC	204508	/	S288c));
AS2_4948_chr_04_polished	776486	777367	-	YBR185C	MBA1:	Protein	MBA1%2C	mitochondrial	(Saccharomyces	cerevisiae	(strain	ATCC	204508	/	S288c));
AS2_4948_chr_04_polished	777927	780851	+	YBR186W	PCH2:	Pachytene	checkpoint	protein	2	(Saccharomyces	cerevisiae	(strain	ATCC	204508	/	S288c));
AS2_4948_chr_04_polished	781077	781505	-	YBR188C	NTC20:	Pre-mRNA-splicing	factor	NTC20	(Saccharomyces	cerevisiae	(strain	ATCC	204508	/	S288c));
AS2_4948_chr_04_polished	781893	783002	+	YPL081W	RPS9A:	40S	ribosomal	protein	S9-A	(Saccharomyces	cerevisiae	(strain	ATCC	204508	/	S288c));
AS2_4948_chr_04_polished	783701	784803	+	YPL079W	RPL21B:	60S	ribosomal	protein	L21-B	(Saccharomyces	cerevisiae	(strain	ATCC	204508	/	S288c));
AS2_4948_chr_04_polished	785161	786294	+	YBR192W	RIM2:	Mitochondrial	carrier	protein	RIM2	(Saccharomyces	cerevisiae	(strain	ATCC	204508	/	S288c));
AS2_4948_chr_04_polished	786589	787260	-	YBR193C	MED8:	Mediator	of	RNA	polymerase	II	transcription	subunit	8	(Saccharomyces	cerevisiae	(strain	ATCC	204508	/
AS2_4948_chr_04_polished	787523	787918	+	YBR194W	AIM4:	Altered	inheritance	of	mitochondria	protein	4	(Saccharomyces	cerevisiae	(strain	ATCC	204508	/	S288c));
AS2_4948_chr_04_polished	788119	789393	-	YBR195C	MSI1:	Chromatin	assembly	factor	1	subunit	p50	(Saccharomyces	cerevisiae	(strain	ATCC	204508	/	S288c));
AS2_4948_chr_04_polished	789843	791507	-	YBR196C	PGI1:	Glucose-6-phosphate	isomerase	(Saccharomyces	cerevisiae	(strain	ATCC	204508	/	S288c));
AS2_4948_chr_04_polished	792379	793071	-	YBR197C:	Uncharacterized	protein	YBR197C	(Saccharomyces	cerevisiae	(strain	ATCC	204508	/	S288c));
AS2_4948_chr_04_polished	793359	795761	-	YBR198C	TAF5:	Transcription	initiation	factor	TFIID	subunit	5	(Saccharomyces	cerevisiae	(strain	ATCC	204508	/	S288c));
AS2_4948_chr_04_polished	796177	797568	+	YBR199W	KTR4:	Probable	mannosyltransferase	KTR4	(Saccharomyces	cerevisiae	(strain	ATCC	204508	/	S288c));
AS2_4948_chr_04_polished	798253	799911	+	YBR200W	BEM1:	Bud	emergence	protein	1	(Saccharomyces	cerevisiae	(strain	ATCC	204508	/	S288c));
AS2_4948_chr_04_polished	800957	801592	+	YBR201W	DER1:	Degradation	in	the	endoplasmic	reticulum	protein	1	(Saccharomyces	cerevisiae	(strain	ATCC	204508	/	S288c));
AS2_4948_chr_04_polished	803170	805707	+	YBR202W	MCM7:	DNA	replication	licensing	factor	MCM7	(Saccharomyces	cerevisiae	(strain	ATCC	204508	/	S288c));
AS2_4948_chr_04_polished	806536	809310	+	YBR203W	COS111:	F-box	protein	COS111	(Saccharomyces	cerevisiae	(strain	ATCC	204508	/	S288c));
AS2_4948_chr_04_polished	809567	810694	-	YBR204C	LDH1:	Lipid	droplet	hydrolase	1	(Saccharomyces	cerevisiae	(strain	ATCC	204508	/	S288c));
AS2_4948_chr_04_polished	810935	812149	+	YBR205W	KTR3:	Probable	mannosyltransferase	KTR3	(Saccharomyces	cerevisiae	(strain	ATCC	204508	/	S288c));
AS2_4948_chr_04_polished	812463	813863	+	YBR207W	FTH1:	Iron	transporter	FTH1	(Saccharomyces	cerevisiae	(strain	ATCC	204508	/	S288c));
AS2_4948_chr_04_polished	814025	819544	-	DUR1%2C2:	Urea	amidolyase	(Saccharomyces	cerevisiae	(strain	ATCC	204508	/	S288c));
AS2_4948_chr_04_polished	822579	823007	+	YBR210W	ERV15:	ER-derived	vesicles	protein	ERV15	(Saccharomyces	cerevisiae	(strain	ATCC	204508	/	S288c));
AS2_4948_chr_04_polished	823133	824107	-	YBR211C	AME1:	Central	kinetochore	subunit	AME1	(Saccharomyces	cerevisiae	(strain	ATCC	204508	/	S288c));
AS2_4948_chr_04_polished	824867	826834	+	YBR212W	NGR1:	Negative	growth	regulatory	protein	NGR1	(Saccharomyces	cerevisiae	(strain	ATCC	204508	/	S288c));
AS2_4948_chr_04_polished	827287	828111	+	YBR213W	MET8:	Siroheme	biosynthesis	protein	MET8	(Saccharomyces	cerevisiae	(strain	ATCC	204508	/	S288c));
AS2_4948_chr_04_polished	828320	829906	+	YBR214W	SDS24:	Protein	SDS24	(Saccharomyces	cerevisiae	(strain	ATCC	204508	/	S288c));
AS2_4948_chr_04_polished	830267	832225	+	YBR215W	HPC2:	Histone	promoter	control	protein	2	(Saccharomyces	cerevisiae	(strain	ATCC	204508	/	S288c));
AS2_4948_chr_04_polished	832535	834559	-	YBR216C	YBP1:	YAP1-binding	protein	1	(Saccharomyces	cerevisiae	(strain	ATCC	204508	/	S288c));
AS2_4948_chr_04_polished	834801	835382	+	YBR217W	ATG12:	Ubiquitin-like	protein	ATG12	(Saccharomyces	cerevisiae	(strain	ATCC	204508	/	S288c));
AS2_4948_chr_04_polished	835672	839211	-	YBR218C	PYC2:	Pyruvate	carboxylase	2	(Saccharomyces	cerevisiae	(strain	ATCC	204508	/	S288c));
AS2_4948_chr_04_polished	839946	841625	-	YBR220C:	Uncharacterized	membrane	protein	YBR220C	(Saccharomyces	cerevisiae	(strain	ATCC	204508	/	S288c));
AS2_4948_chr_04_polished	842077	843171	-	YBR221C	PDB1:	Pyruvate	dehydrogenase	E1	component	subunit	beta%2C	mitochondrial	(Saccharomyces	cerevisiae	(strain	ATCC	204508	/	S288c));
AS2_4948_chr_04_polished	843637	845268	-	YBR222C	PCS60:	Peroxisomal-coenzyme	A	synthetase	(Saccharomyces	cerevisiae	(strain	ATCC	204508	/	S288c));
AS2_4948_chr_04_polished	845570	847174	-	YBR223C	TDP1:	Tyrosyl-DNA	phosphodiesterase	1	(Saccharomyces	cerevisiae	(strain	ATCC	204508	/	S288c));
AS2_4948_chr_04_polished	847524	850223	+	YBR225W:	Uncharacterized	protein	YBR225W	(Saccharomyces	cerevisiae	(strain	ATCC	204508	/	S288c));
AS2_4948_chr_04_polished	850478	852028	-	YBR227C	MCX1:	Mitochondrial	clpX-like	chaperone	MCX1	(Saccharomyces	cerevisiae	(strain	ATCC	204508	/	S288c));
AS2_4948_chr_04_polished	852209	853123	+	YBR228W	SLX1:	Structure-specific	endonuclease	subunit	SLX1	(Saccharomyces	cerevisiae	(strain	ATCC	204508	/	S288c));
AS2_4948_chr_04_polished	853229	856090	-	YBR229C	ROT2:	Glucosidase	2	subunit	alpha	(Saccharomyces	cerevisiae	(strain	ATCC	204508	/	S288c));
AS2_4948_chr_04_polished	856402	856896	-	YBR230C	OM14:	Mitochondrial	outer	membrane	protein	OM14	(Saccharomyces	cerevisiae	(strain	ATCC	204508	/	S288c));
AS2_4948_chr_04_polished	857174	857374	+	YBR230W-A:	Putative	uncharacterized	protein	YBR230W-A	(Saccharomyces	cerevisiae	(strain	ATCC	204508	/	S288c));
AS2_4948_chr_04_polished	859005	859976	-	YBR231C	SWC5:	SWR1-complex	protein	5	(Saccharomyces	cerevisiae	(strain	ATCC	204508	/	S288c));
AS2_4948_chr_04_polished	860283	861575	+	YBR233W	PBP2:	PAB1-binding	protein	2	(Saccharomyces	cerevisiae	(strain	ATCC	204508	/	S288c));
AS2_4948_chr_04_polished	861850	862134	+	YBR233W-A	DAD3:	DASH	complex	subunit	DAD3	(Saccharomyces	cerevisiae	(strain	ATCC	204508	/	S288c));
AS2_4948_chr_04_polished	862274	863428	-	YBR234C	ARC40:	Actin-related	protein	2017-03-02	complex	subunit	1	(Saccharomyces	cerevisiae	(strain	ATCC	204508	/	S288c));
AS2_4948_chr_04_polished	863730	867062	+	YBR235W:	Uncharacterized	membrane	protein	YBR235W	(Saccharomyces	cerevisiae	(strain	ATCC	204508	/	S288c));
AS2_4948_chr_04_polished	867173	868483	-	YBR236C	ABD1:	mRNA	cap	guanine-N7	methyltransferase	(Saccharomyces	cerevisiae	(strain	ATCC	204508	/	S288c));
AS2_4948_chr_04_polished	868753	871305	+	YBR237W	PRP5:	Pre-mRNA-processing	ATP-dependent	RNA	helicase	PRP5	(Saccharomyces	cerevisiae	(strain	ATCC	204508	/	S288c));
AS2_4948_chr_04_polished	871928	874174	-	YBR238C:	Protein	RMD9-like%2C	mitochondrial	(Saccharomyces	cerevisiae	(strain	ATCC	204508	/	S288c));
AS2_4948_chr_04_polished	875281	876864	-	YBR239C	ERT1:	Transcription	activator	of	gluconeogenesis	ERT1	(Saccharomyces	cerevisiae	(strain	ATCC	204508	/	S288c));
AS2_4948_chr_04_polished	877381	878736	-	YBR240C	THI2:	Thiamine	biosynthesis	regulatory	protein	(Saccharomyces	cerevisiae	(strain	ATCC	204508	/	S288c));
AS2_4948_chr_04_polished	879412	880881	-	YBR241C:	Probable	metabolite	transport	protein	YBR241C	(Saccharomyces	cerevisiae	(strain	ATCC	204508	/	S288c));
AS2_4948_chr_04_polished	881510	882223	+	YBR242W:	HD	domain-containing	protein	YBR242W	(Saccharomyces	cerevisiae	(strain	ATCC	204508	/	S288c));
AS2_4948_chr_04_polished	882301	883647	-	YBR243C	ALG7:	UDP-N-acetylglucosamine--dolichyl-phosphate	N-acetylglucosaminephosphotransferase	(Saccharomyces	cerevisiae	(strain	ATCC	204508	/	S288c));
AS2_4948_chr_04_polished	884389	884877	+	YBR244W	GPX2:	Glutathione	peroxidase	2	(Saccharomyces	cerevisiae	(strain	ATCC	204508	/	S288c));
AS2_4948_chr_04_polished	885006	888212	-	YBR245C	ISW1:	ISWI	chromatin-remodeling	complex	ATPase	ISW1	(Saccharomyces	cerevisiae	(strain	ATCC	204508	/	S288c));
AS2_4948_chr_04_polished	888459	889622	+	YBR246W	RRT2:	Diphthamide	biosynthesis	protein	RRT2	(Saccharomyces	cerevisiae	(strain	ATCC	204508	/	S288c));
AS2_4948_chr_04_polished	889859	891304	-	YBR247C	ENP1:	Essential	nuclear	protein	1	(Saccharomyces	cerevisiae	(strain	ATCC	204508	/	S288c));
AS2_4948_chr_04_polished	891705	893537	-	YBR248C	HIS7:	Imidazole	glycerol	phosphate	synthase	hisHF	(Saccharomyces	cerevisiae	(strain	ATCC	204508	/	S288c));
AS2_4948_chr_04_polished	893794	894906	-	YBR249C	ARO4:	Phospho-2-dehydro-3-deoxyheptonate	aldolase%2C	tyrosine-inhibited	(Saccharomyces	cerevisiae	(strain	ATCC	204508	/	S288c));
AS2_4948_chr_04_polished	895842	897422	+	YBR250W	SPO23:	Sporulation	protein	23	(Saccharomyces	cerevisiae	(strain	ATCC	204508	/	S288c));
AS2_4948_chr_04_polished	898824	899747	+	YBR251W	MRPS5:	37S	ribosomal	protein	S5%2C	mitochondrial	(Saccharomyces	cerevisiae	(strain	ATCC	204508	/	S288c));
AS2_4948_chr_04_polished	900700	901065	+	YBR253W	SRB6:	Mediator	of	RNA	polymerase	II	transcription	subunit	22	(Saccharomyces	cerevisiae	(strain	ATCC	204508	/
AS2_4948_chr_04_polished	901166	901699	-	YBR254C	TRS20:	Trafficking	protein	particle	complex	subunit	20	(Saccharomyces	cerevisiae	(strain	ATCC	204508	/	S288c));
AS2_4948_chr_04_polished	901883	903967	+	YBR255W	MTC4:	Maintenance	of	telomere	capping	protein	4	(Saccharomyces	cerevisiae	(strain	ATCC	204508	/	S288c));
AS2_4948_chr_04_polished	904059	904508	-	YBR255C-A:	Uncharacterized	protein	YBR255C-A	(Saccharomyces	cerevisiae	(strain	ATCC	204508	/	S288c));
AS2_4948_chr_04_polished	904810	905526	-	YBR256C	RIB5:	Riboflavin	synthase	alpha	chain	(Saccharomyces	cerevisiae	(strain	ATCC	204508	/	S288c));
AS2_4948_chr_04_polished	906231	907148	+	YBR257W	POP4:	RNases	MRP/P	32.9	kDa	subunit	(Saccharomyces	cerevisiae	(strain	ATCC	204508	/	S288c));
AS2_4948_chr_04_polished	907154	907579	-	YBR258C	SHG1:	COMPASS	component	SHG1	(Saccharomyces	cerevisiae	(strain	ATCC	204508	/	S288c));
AS2_4948_chr_04_polished	907810	909882	+	YBR259W:	Uncharacterized	protein	YBR259W	(Saccharomyces	cerevisiae	(strain	ATCC	204508	/	S288c));
AS2_4948_chr_04_polished	910067	912061	-	YBR260C	RGD1:	RHO	GTPase-activating	protein	RGD1	(Saccharomyces	cerevisiae	(strain	ATCC	204508	/	S288c));
AS2_4948_chr_04_polished	912257	912955	-	YBR261C	TAE1:	Alpha	N-terminal	protein	methyltransferase	1	(Saccharomyces	cerevisiae	(strain	ATCC	204508	/	S288c));
AS2_4948_chr_04_polished	913141	913461	-	YBR262C	AIM5:	Altered	inheritance	of	mitochondria	protein	5%2C	mitochondrial	(Saccharomyces	cerevisiae	(strain	ATCC	204508	/	S288c));
AS2_4948_chr_04_polished	913673	915145	+	YBR263W	SHM1:	Serine	hydroxymethyltransferase%2C	mitochondrial	(Saccharomyces	cerevisiae	(strain	ATCC	204508	/	S288c));
AS2_4948_chr_04_polished	915170	915766	-	YBR264C	YPT10:	GTP-binding	protein	YPT10	(Saccharomyces	cerevisiae	(strain	ATCC	204508	/	S288c));
AS2_4948_chr_04_polished	915965	918407	+	YBR267W	REI1:	Pre-60S	factor	REI1	(Saccharomyces	cerevisiae	(strain	ATCC	204508	/	S288c));
AS2_4948_chr_04_polished	918687	919004	+	YBR268W	MRPL37:	54S	ribosomal	protein	L37%2C	mitochondrial	(Saccharomyces	cerevisiae	(strain	ATCC	204508	/	S288c));
AS2_4948_chr_04_polished	919530	919946	-	YBR269C	FMP21:	Protein	FMP21%2C	mitochondrial	(Saccharomyces	cerevisiae	(strain	ATCC	204508	/	S288c));
AS2_4948_chr_04_polished	920119	921756	-	YBR270C	BIT2:	Probable	target	of	rapamycin	complex	2	subunit	BIT2	(Saccharomyces	cerevisiae	(strain	ATCC	204508	/
AS2_4948_chr_04_polished	922202	923452	+	YBR271W:	Uncharacterized	protein	YBR271W	(Saccharomyces	cerevisiae	(strain	ATCC	204508	/	S288c));
AS2_4948_chr_04_polished	923710	925158	-	YBR272C	HSM3:	DNA	mismatch	repair	protein	HSM3	(Saccharomyces	cerevisiae	(strain	ATCC	204508	/	S288c));
AS2_4948_chr_04_polished	925394	926707	-	YBR273C	UBX7:	UBX	domain-containing	protein	7	(Saccharomyces	cerevisiae	(strain	ATCC	204508	/	S288c));
AS2_4948_chr_04_polished	926939	928561	+	YBR274W	CHK1:	Serine/threonine-protein	kinase	CHK1	(Saccharomyces	cerevisiae	(strain	ATCC	204508	/	S288c));
AS2_4948_chr_04_polished	928685	931411	-	YBR275C	RIF1:	Telomere	length	regulator	protein	RIF1	(Saccharomyces	cerevisiae	(strain	ATCC	204508	/	S288c));
AS2_4948_chr_04_polished	931514	934342	-	YBR275C	RIF1:	Telomere	length	regulator	protein	RIF1	(Saccharomyces	cerevisiae	(strain	ATCC	204508	/	S288c));
AS2_4948_chr_04_polished	934819	937230	-	YBR276C	PPS1:	Dual	specificity	protein	phosphatase	PPS1	(Saccharomyces	cerevisiae	(strain	ATCC	204508	/	S288c));
AS2_4948_chr_04_polished	937476	938117	+	YBR278W	DPB3:	DNA	polymerase	epsilon	subunit	C	(Saccharomyces	cerevisiae	(strain	ATCC	204508	/	S288c));
AS2_4948_chr_04_polished	938444	939748	+	YBR279W	PAF1:	RNA	polymerase	II-associated	protein	1	(Saccharomyces	cerevisiae	(strain	ATCC	204508	/	S288c));
AS2_4948_chr_04_polished	939922	941844	-	YBR280C	SAF1:	SCF-associated	factor	1	(Saccharomyces	cerevisiae	(strain	ATCC	204508	/	S288c));
AS2_4948_chr_04_polished	942119	944746	-	YBR281C	DUG2:	Probable	di-	and	tripeptidase	DUG2	(Saccharomyces	cerevisiae	(strain	ATCC	204508	/	S288c));
AS2_4948_chr_04_polished	945381	945821	+	YBR282W	MRPL27:	54S	ribosomal	protein	L27%2C	mitochondrial	(Saccharomyces	cerevisiae	(strain	ATCC	204508	/	S288c));
AS2_4948_chr_04_polished	946074	947546	-	YBR283C	SSH1:	Sec	sixty-one	protein	homolog	(Saccharomyces	cerevisiae	(strain	ATCC	204508	/	S288c));
AS2_4948_chr_04_polished	948395	950791	+	YBR284W:	Inactive	deaminase	YBR284W	(Saccharomyces	cerevisiae	(strain	ATCC	204508	/	S288c));
AS2_4948_chr_04_polished	951068	951505	+	YBR285W:	Putative	uncharacterized	protein	YBR285W	(Saccharomyces	cerevisiae	(strain	ATCC	204508	/	S288c));
AS2_4948_chr_04_polished	951850	953469	+	YBR286W	APE3:	Aminopeptidase	Y	(Saccharomyces	cerevisiae	(strain	ATCC	204508	/	S288c));
AS2_4948_chr_04_polished	953742	955025	+	YBR287W:	Uncharacterized	transporter	YBR287W	(Saccharomyces	cerevisiae	(strain	ATCC	204508	/	S288c));
AS2_4948_chr_04_polished	955180	956634	-	YBR288C	APM3:	AP-3	complex	subunit	mu	(Saccharomyces	cerevisiae	(strain	ATCC	204508	/	S288c));
AS2_4948_chr_04_polished	956838	959498	+	YBR289W	SNF5:	SWI/SNF	chromatin-remodeling	complex	subunit	SNF5	(Saccharomyces	cerevisiae	(strain	ATCC	204508	/	S288c));
AS2_4948_chr_04_polished	959698	960675	+	YBR290W	BSD2:	Metal	homeostatis	protein	BSD2	(Saccharomyces	cerevisiae	(strain	ATCC	204508	/	S288c));
AS2_4948_chr_04_polished	960806	961702	-	YBR291C	CTP1:	Tricarboxylate	transport	protein	(Saccharomyces	cerevisiae	(strain	ATCC	204508	/	S288c));
AS2_4948_chr_04_polished	964804	965823	+	YBR293W	VBA2:	Vacuolar	basic	amino	acid	transporter	2	(Saccharomyces	cerevisiae	(strain	ATCC	204508	/	S288c));
AS2_4948_chr_04_polished	966599	969160	+	YBR294W	SUL1:	Sulfate	permease	1	(Saccharomyces	cerevisiae	(strain	ATCC	204508	/	S288c));
AS2_4948_chr_04_polished	970185	973806	+	YBR295W	PCA1:	P-type	cation-transporting	ATPase	(Saccharomyces	cerevisiae	(strain	ATCC	204508	/	S288c));
AS2_4948_chr_04_polished	974288	976015	-	YBR296C	PHO89:	Phosphate	permease	PHO89	(Saccharomyces	cerevisiae	(strain	ATCC	204508	/	S288c));
AS2_4948_chr_04_polished	977725	979680	-	YFL054C:	Uncharacterized	membrane	protein	YFL054C	(Saccharomyces	cerevisiae	(strain	ATCC	204508	/	S288c));
AS2_4948_chr_04_polished	980742	982517	+	YFL053W	DAK2:	Dihydroxyacetone	kinase	2	(Saccharomyces	cerevisiae	(strain	ATCC	204508	/	S288c));
AS2_4948_chr_04_polished	983790	984086	-	YJL217W	REE1:	Regulation	of	enolase	protein	1	(Saccharomyces	cerevisiae	(strain	ATCC	204508	/	S288c));
AS2_4948_chr_04_polished	989170	991590	+	YOL155C	HPF1:	Haze	protective	factor	1	(Saccharomyces	cerevisiae	(strain	ATCC	204508	/	S288c));
AS2_4948_chr_05_polished	3457	4374	+	YGL262W:	Putative	uncharacterized	protein	YGL262W	(Saccharomyces	cerevisiae	(strain	ATCC	204508	/	S288c));
AS2_4948_chr_05_polished	6280	6663	-	YDR011W	SNQ2:	Protein	SNQ2	(Saccharomyces	cerevisiae	(strain	ATCC	204508	/	S288c));
AS2_4948_chr_05_polished	6901	9600	-	YDR011W	SNQ2:	Protein	SNQ2	(Saccharomyces	cerevisiae	(strain	ATCC	204508	/	S288c));
AS2_4948_chr_05_polished	13121	14257	+	YFL062W	COS4:	Protein	COS4	(Saccharomyces	cerevisiae	(strain	ATCC	204508	/	S288c));
AS2_4948_chr_05_polished	16923	17897	-	YLL062C	MHT1:	Homocysteine	S-methyltransferase	1	(Saccharomyces	cerevisiae	(strain	ATCC	204508	/	S288c));
AS2_4948_chr_05_polished	18245	19996	+	YLL061W	MMP1:	S-methylmethionine	permease	1	(Saccharomyces	cerevisiae	(strain	ATCC	204508	/	S288c));
AS2_4948_chr_05_polished	21756	23453	-	YOR386W	PHR1:	Deoxyribodipyrimidine	photo-lyase%2C	mitochondrial	(Saccharomyces	cerevisiae	(strain	ATCC	204508	/	S288c));
AS2_4948_chr_05_polished	25612	27117	+	YNR073C:	Mannitol	dehydrogenase	YNR073C	(Saccharomyces	cerevisiae	(strain	ATCC	204508	/	S288c));
AS2_4948_chr_05_polished	27583	29304	-	YEL069C	HXT13:	Hexose	transporter	HXT13	(Saccharomyces	cerevisiae	(strain	ATCC	204508	/	S288c));
AS2_4948_chr_05_polished	31961	32356	+	YEL066W	HPA3:	N-acetyltransferase	HPA3	(Saccharomyces	cerevisiae	(strain	ATCC	204508	/	S288c));
AS2_4948_chr_05_polished	32845	34728	+	YEL065W	SIT1:	Siderophore	iron	transporter	1	(Saccharomyces	cerevisiae	(strain	ATCC	204508	/	S288c));
AS2_4948_chr_05_polished	34992	36443	-	YEL064C	AVT2:	Vacuolar	amino	acid	transporter	2	(Saccharomyces	cerevisiae	(strain	ATCC	204508	/	S288c));
AS2_4948_chr_05_polished	36859	38631	-	YEL063C	CAN1:	Arginine	permease	(Saccharomyces	cerevisiae	(strain	ATCC	204508	/	S288c));
AS2_4948_chr_05_polished	39556	41418	+	YEL062W	NPR2:	Nitrogen	permease	regulator	2	(Saccharomyces	cerevisiae	(strain	ATCC	204508	/	S288c));
AS2_4948_chr_05_polished	41712	44723	-	YEL061C	CIN8:	Kinesin-like	protein	CIN8	(Saccharomyces	cerevisiae	(strain	ATCC	204508	/	S288c));
AS2_4948_chr_05_polished	45302	47116	-	YEL060C	PRB1:	Cerevisin	(Saccharomyces	cerevisiae	(strain	ATCC	204508	/	S288c));
AS2_4948_chr_05_polished	48474	50204	+	YEL058W	PCM1:	Phosphoacetylglucosamine	mutase	(Saccharomyces	cerevisiae	(strain	ATCC	204508	/	S288c));
AS2_4948_chr_05_polished	50282	50983	-	YEL057C:	Uncharacterized	protein	YEL057C	(Saccharomyces	cerevisiae	(strain	ATCC	204508	/	S288c));
AS2_4948_chr_05_polished	52465	53670	+	YEL056W	HAT2:	Histone	acetyltransferase	type	B	subunit	2	(Saccharomyces	cerevisiae	(strain	ATCC	204508	/	S288c));
AS2_4948_chr_05_polished	53795	56878	-	YEL055C	POL5:	DNA	polymerase	V	(Saccharomyces	cerevisiae	(strain	ATCC	204508	/	S288c));
AS2_4948_chr_05_polished	58003	58500	-	YDR418W	RPL12B:	60S	ribosomal	protein	L12-B	(Saccharomyces	cerevisiae	(strain	ATCC	204508	/	S288c));
AS2_4948_chr_05_polished	59175	61367	-	YEL053C	MAK10:	N-alpha-acetyltransferase%2C	35	NatC	auxiliary	subunit	(Saccharomyces	cerevisiae	(strain	ATCC	204508	/	S288c));
AS2_4948_chr_05_polished	61818	63353	+	YEL052W	AFG1:	Protein	AFG1	(Saccharomyces	cerevisiae	(strain	ATCC	204508	/	S288c));
AS2_4948_chr_05_polished	63663	64445	+	YEL051W	VMA8:	V-type	proton	ATPase	subunit	D	(Saccharomyces	cerevisiae	(strain	ATCC	204508	/	S288c));
AS2_4948_chr_05_polished	64953	66134	-	YEL050C	RML2:	54S	ribosomal	protein	RML2%2C	mitochondrial	(Saccharomyces	cerevisiae	(strain	ATCC	204508	/	S288c));
AS2_4948_chr_05_polished	68207	68581	+	YLR037C	PAU23:	Seripauperin-23	(Saccharomyces	cerevisiae	(strain	ATCC	204508	/	S288c));
AS2_4948_chr_05_polished	69340	69798	-	YEL048C	TCA17:	TRAPP-associated	protein	TCA17	(Saccharomyces	cerevisiae	(strain	ATCC	204508	/	S288c));
AS2_4948_chr_05_polished	70011	71420	-	YEL047C:	Fumarate	reductase	(Saccharomyces	cerevisiae	(strain	ATCC	204508	/	S288c));
AS2_4948_chr_05_polished	72219	73382	-	YEL046C	GLY1:	Low	specificity	L-threonine	aldolase	(Saccharomyces	cerevisiae	(strain	ATCC	204508	/	S288c));
AS2_4948_chr_05_polished	74216	74686	+	YEL044W	IES6:	Chromatin-remodeling	complex	subunit	IES6	(Saccharomyces	cerevisiae	(strain	ATCC	204508	/	S288c));
AS2_4948_chr_05_polished	74916	77843	+	YEL043W:	Uncharacterized	protein	YEL043W	(Saccharomyces	cerevisiae	(strain	ATCC	204508	/	S288c));
AS2_4948_chr_05_polished	78239	79801	+	YEL042W	GDA1:	Guanosine-diphosphatase	(Saccharomyces	cerevisiae	(strain	ATCC	204508	/	S288c));
AS2_4948_chr_05_polished	80397	81707	+	YEL041W	YEF1:	ATP-NADH	kinase	YEF1	(Saccharomyces	cerevisiae	(strain	ATCC	204508	/	S288c));
AS2_4948_chr_05_polished	82508	83881	+	YEL040W	UTR2:	Probable	glycosidase	CRH2	(Saccharomyces	cerevisiae	(strain	ATCC	204508	/	S288c));
AS2_4948_chr_05_polished	84047	84388	-	YEL039C	CYC7:	Cytochrome	c	iso-2	(Saccharomyces	cerevisiae	(strain	ATCC	204508	/	S288c));
AS2_4948_chr_05_polished	84841	85527	+	YEL038W	UTR4:	Enolase-phosphatase	E1	(Saccharomyces	cerevisiae	(strain	ATCC	204508	/	S288c));
AS2_4948_chr_05_polished	85718	86923	-	YEL037C	RAD23:	UV	excision	repair	protein	RAD23	(Saccharomyces	cerevisiae	(strain	ATCC	204508	/	S288c));
AS2_4948_chr_05_polished	87364	88839	-	YEL036C	ANP1:	Mannan	polymerase	II	complex	ANP1	subunit	(Saccharomyces	cerevisiae	(strain	ATCC	204508	/	S288c));
AS2_4948_chr_05_polished	89753	89974	-	YEL035C	UTR5:	Protein	UTR5	(Saccharomyces	cerevisiae	(strain	ATCC	204508	/	S288c));
AS2_4948_chr_05_polished	90074	90547	+	YEL034W	HYP2:	Eukaryotic	translation	initiation	factor	5A-1	(Saccharomyces	cerevisiae	(strain	ATCC	204508	/	S288c));
AS2_4948_chr_05_polished	91303	94236	+	YEL032W	MCM3:	DNA	replication	licensing	factor	MCM3	(Saccharomyces	cerevisiae	(strain	ATCC	204508	/	S288c));
AS2_4948_chr_05_polished	94641	98288	+	YEL031W	SPF1:	Probable	cation-transporting	ATPase	1	(Saccharomyces	cerevisiae	(strain	ATCC	204508	/	S288c));
AS2_4948_chr_05_polished	99078	101017	+	YEL030W	ECM10:	Heat	shock	protein	SSC3%2C	mitochondrial	(Saccharomyces	cerevisiae	(strain	ATCC	204508	/	S288c));
AS2_4948_chr_05_polished	101320	102258	-	YEL029C	BUD16:	Putative	pyridoxal	kinase	BUD16	(Saccharomyces	cerevisiae	(strain	ATCC	204508	/	S288c));
AS2_4948_chr_05_polished	103429	103911	+	YEL027W	VMA3:	V-type	proton	ATPase	subunit	c	(Saccharomyces	cerevisiae	(strain	ATCC	204508	/	S288c));
AS2_4948_chr_05_polished	104598	104978	+	YEL026W	SNU13:	13	kDa	ribonucleoprotein-associated	protein	(Saccharomyces	cerevisiae	(strain	ATCC	204508	/	S288c));
AS2_4948_chr_05_polished	105177	108791	-	YEL025C:	Uncharacterized	protein	YEL025C	(Saccharomyces	cerevisiae	(strain	ATCC	204508	/	S288c));
AS2_4948_chr_05_polished	109970	110617	+	YEL024W	RIP1:	Cytochrome	b-c1	complex	subunit	Rieske%2C	mitochondrial	(Saccharomyces	cerevisiae	(strain	ATCC	204508	/	S288c));
AS2_4948_chr_05_polished	111211	113256	-	YEL023C:	Uncharacterized	protein	YEL023C	(Saccharomyces	cerevisiae	(strain	ATCC	204508	/	S288c));
AS2_4948_chr_05_polished	114284	118696	+	YEL022W	GEA2:	ARF	guanine-nucleotide	exchange	factor	2	(Saccharomyces	cerevisiae	(strain	ATCC	204508	/	S288c));
AS2_4948_chr_05_polished	121382	123496	-	YEL011W	GLC3:	1%2C4-alpha-glucan-branching	enzyme	(Saccharomyces	cerevisiae	(strain	ATCC	204508	/	S288c));
AS2_4948_chr_05_polished	124048	124807	-	YEL012W	UBC8:	Ubiquitin-conjugating	enzyme	E2-24	kDa	(Saccharomyces	cerevisiae	(strain	ATCC	204508	/	S288c));
AS2_4948_chr_05_polished	128148	129884	-	YEL013W	VAC8:	Vacuolar	protein	8	(Saccharomyces	cerevisiae	(strain	ATCC	204508	/	S288c));
AS2_4948_chr_05_polished	130432	132120	-	YEL015W	EDC3:	Enhancer	of	mRNA-decapping	protein	3	(Saccharomyces	cerevisiae	(strain	ATCC	204508	/	S288c));
AS2_4948_chr_05_polished	132503	133945	+	YEL016C	NPP2:	Ectonucleotide	pyrophosphatase/phosphodiesterase	2	(Saccharomyces	cerevisiae	(strain	ATCC	204508	/	S288c));
AS2_4948_chr_05_polished	134019	134996	-	YEL017W	GTT3:	Glutathione	transferase	3	(Saccharomyces	cerevisiae	(strain	ATCC	204508	/	S288c));
AS2_4948_chr_05_polished	136422	137249	-	YEL018W	EAF5:	Chromatin	modification-related	protein	EAF5	(Saccharomyces	cerevisiae	(strain	ATCC	204508	/	S288c));
AS2_4948_chr_05_polished	137413	138216	+	YEL019C	MMS21:	E3	SUMO-protein	ligase	MMS21	(Saccharomyces	cerevisiae	(strain	ATCC	204508	/	S288c));
AS2_4948_chr_05_polished	138402	140084	+	YEL020C:	Putative	2-hydroxyacyl-CoA	lyase	(Saccharomyces	cerevisiae	(strain	ATCC	204508	/	S288c));
AS2_4948_chr_05_polished	140787	141050	-	YEL020W-A	TIM9:	Mitochondrial	import	inner	membrane	translocase	subunit	TIM9	(Saccharomyces	cerevisiae	(strain	ATCC	204508	/	S288c));
AS2_4948_chr_05_polished	141291	142094	-	YEL021W	URA3:	Orotidine	5'-phosphate	decarboxylase	(Saccharomyces	cerevisiae	(strain	ATCC	204508	/	S288c));
AS2_4948_chr_05_polished	144533	145408	-	YEL009C	GCN4:	General	control	protein	GCN4	(Saccharomyces	cerevisiae	(strain	ATCC	204508	/	S288c));
AS2_4948_chr_05_polished	147490	149523	+	YEL007W:	Uncharacterized	protein	YEL007W	(Saccharomyces	cerevisiae	(strain	ATCC	204508	/	S288c));
AS2_4948_chr_05_polished	150008	151018	+	YEL006W	YEA6:	Mitochondrial	nicotinamide	adenine	dinucleotide	transporter	2	(Saccharomyces	cerevisiae	(strain	ATCC	204508	/	S288c));
AS2_4948_chr_05_polished	151605	152453	-	YEL005C	VAB2:	Biogenesis	of	lysosome-related	organelles	complex	1	subunit	VAB2	(Saccharomyces	cerevisiae	(strain	ATCC	204508	/
AS2_4948_chr_05_polished	153886	154325	+	YEL003W	GIM4:	Prefoldin	subunit	2	(Saccharomyces	cerevisiae	(strain	ATCC	204508	/	S288c));
AS2_4948_chr_05_polished	154454	155746	-	YEL002C	WBP1:	Dolichyl-diphosphooligosaccharide--protein	glycosyltransferase	subunit	WBP1	(Saccharomyces	cerevisiae	(strain	ATCC	204508	/	S288c));
AS2_4948_chr_05_polished	156048	156725	-	YEL001C	IRC22:	Increased	recombination	centers	protein	22	(Saccharomyces	cerevisiae	(strain	ATCC	204508	/	S288c));
AS2_4948_chr_05_polished	159315	161609	+	YER001W	MNN1:	Alpha-1%2C3-mannosyltransferase	MNN1	(Saccharomyces	cerevisiae	(strain	ATCC	204508	/	S288c));
AS2_4948_chr_05_polished	162260	162925	+	YER002W	NOP16:	Nucleolar	protein	16	(Saccharomyces	cerevisiae	(strain	ATCC	204508	/	S288c));
AS2_4948_chr_05_polished	163153	164516	-	YER003C	PMI40:	Mannose-6-phosphate	isomerase	(Saccharomyces	cerevisiae	(strain	ATCC	204508	/	S288c));
AS2_4948_chr_05_polished	164971	167823	+	YER005W	YND1:	Golgi	apyrase	(Saccharomyces	cerevisiae	(strain	ATCC	204508	/	S288c));
AS2_4948_chr_05_polished	168142	169686	+	YER006W	NUG1:	Nuclear	GTP-binding	protein	NUG1	(Saccharomyces	cerevisiae	(strain	ATCC	204508	/	S288c));
AS2_4948_chr_05_polished	169911	171470	+	YER007W	PAC2:	Protein	PAC2	(Saccharomyces	cerevisiae	(strain	ATCC	204508	/	S288c));
AS2_4948_chr_05_polished	171641	172296	-	YER007C-A	TMA20:	Translation	machinery-associated	protein	20	(Saccharomyces	cerevisiae	(strain	ATCC	204508	/	S288c));
AS2_4948_chr_05_polished	173227	177195	-	YER008C	SEC3:	Exocyst	complex	component	SEC3	(Saccharomyces	cerevisiae	(strain	ATCC	204508	/	S288c));
AS2_4948_chr_05_polished	177488	177865	+	YER009W	NTF2:	Nuclear	transport	factor	2	(Saccharomyces	cerevisiae	(strain	ATCC	204508	/	S288c));
AS2_4948_chr_05_polished	177998	178714	-	YER010C:	Uncharacterized	protein	YER010C	(Saccharomyces	cerevisiae	(strain	ATCC	204508	/	S288c));
AS2_4948_chr_05_polished	180703	181464	+	YER011W	TIR1:	Cold	shock-induced	protein	TIR1	(Saccharomyces	cerevisiae	(strain	ATCC	204508	/	S288c));
AS2_4948_chr_05_polished	183451	184047	+	YER012W	PRE1:	Proteasome	component	C11	(Saccharomyces	cerevisiae	(strain	ATCC	204508	/	S288c));
AS2_4948_chr_05_polished	184511	187954	+	YER013W	PRP22:	Pre-mRNA-splicing	factor	ATP-dependent	RNA	helicase	PRP22	(Saccharomyces	cerevisiae	(strain	ATCC	204508	/	S288c));
AS2_4948_chr_05_polished	188285	189904	+	YER014W	HEM14:	Protoporphyrinogen	oxidase	(Saccharomyces	cerevisiae	(strain	ATCC	204508	/	S288c));
AS2_4948_chr_05_polished	190251	192485	+	YER015W	FAA2:	Long-chain-fatty-acid--CoA	ligase	2	(Saccharomyces	cerevisiae	(strain	ATCC	204508	/	S288c));
AS2_4948_chr_05_polished	192876	193250	-	YMR325W	PAU19:	Seripauperin-19	(Saccharomyces	cerevisiae	(strain	ATCC	204508	/	S288c));
AS2_4948_chr_05_polished	194213	195238	+	YER016W	BIM1:	Protein	BIM1	(Saccharomyces	cerevisiae	(strain	ATCC	204508	/	S288c));
AS2_4948_chr_05_polished	195438	198629	-	YER017C	AFG3:	Mitochondrial	respiratory	chain	complexes	assembly	protein	AFG3	(Saccharomyces	cerevisiae	(strain	ATCC	204508	/	S288c));
AS2_4948_chr_05_polished	198857	200197	+	YER019W	ISC1:	Inositol	phosphosphingolipids	phospholipase	C	(Saccharomyces	cerevisiae	(strain	ATCC	204508	/	S288c));
AS2_4948_chr_05_polished	200274	200540	-	YER019C-A	SEB2:	Protein	transport	protein	SEB2	(Saccharomyces	cerevisiae	(strain	ATCC	204508	/	S288c));
AS2_4948_chr_05_polished	201190	202554	+	YER020W	GPA2:	Guanine	nucleotide-binding	protein	alpha-2	subunit	(Saccharomyces	cerevisiae	(strain	ATCC	204508	/	S288c));
AS2_4948_chr_05_polished	202929	204500	+	YER021W	RPN3:	26S	proteasome	regulatory	subunit	RPN3	(Saccharomyces	cerevisiae	(strain	ATCC	204508	/	S288c));
AS2_4948_chr_05_polished	204804	206870	+	YER022W	SRB4:	Mediator	of	RNA	polymerase	II	transcription	subunit	17	(Saccharomyces	cerevisiae	(strain	ATCC	204508	/
AS2_4948_chr_05_polished	207077	207937	+	YER023W	PRO3:	Pyrroline-5-carboxylate	reductase	(Saccharomyces	cerevisiae	(strain	ATCC	204508	/	S288c));
AS2_4948_chr_05_polished	208184	210946	+	YER024W	YAT2:	Carnitine	O-acetyltransferase	YAT2	(Saccharomyces	cerevisiae	(strain	ATCC	204508	/	S288c));
AS2_4948_chr_05_polished	211233	212816	+	YER025W	GCD11:	Eukaryotic	translation	initiation	factor	2	subunit	gamma	(Saccharomyces	cerevisiae	(strain	ATCC	204508	/	S288c));
AS2_4948_chr_05_polished	213958	214782	-	YER026C	CHO1:	CDP-diacylglycerol--serine	O-phosphatidyltransferase	(Saccharomyces	cerevisiae	(strain	ATCC	204508	/	S288c));
AS2_4948_chr_05_polished	215240	216511	-	YER027C	GAL83:	SNF1	protein	kinase	subunit	beta-3	(Saccharomyces	cerevisiae	(strain	ATCC	204508	/	S288c));
AS2_4948_chr_05_polished	216904	218172	-	YER028C	MIG3:	Transcription	corepressor	MIG3	(Saccharomyces	cerevisiae	(strain	ATCC	204508	/	S288c));
AS2_4948_chr_05_polished	218899	219498	-	YER029C	SMB1:	Small	nuclear	ribonucleoprotein-associated	protein	B	(Saccharomyces	cerevisiae	(strain	ATCC	204508	/	S288c));
AS2_4948_chr_05_polished	219742	220197	+	YER030W	CHZ1:	Histone	H2A.Z-specific	chaperone	CHZ1	(Saccharomyces	cerevisiae	(strain	ATCC	204508	/	S288c));
AS2_4948_chr_05_polished	220388	221059	-	YER031C	YPT31:	GTP-binding	protein	YPT31/YPT8	(Saccharomyces	cerevisiae	(strain	ATCC	204508	/	S288c));
AS2_4948_chr_05_polished	221380	223995	+	YER032W	FIR1:	Factor	interacting	with	REF2	(Saccharomyces	cerevisiae	(strain	ATCC	204508	/	S288c));
AS2_4948_chr_05_polished	224395	227634	-	YER033C	ZRG8:	Zinc-regulated	protein	8	(Saccharomyces	cerevisiae	(strain	ATCC	204508	/	S288c));
AS2_4948_chr_05_polished	228226	228780	+	YER034W:	Uncharacterized	protein	YER034W	(Saccharomyces	cerevisiae	(strain	ATCC	204508	/	S288c));
AS2_4948_chr_05_polished	229031	229465	+	YER035W	EDC2:	Enhancer	of	mRNA-decapping	protein	2	(Saccharomyces	cerevisiae	(strain	ATCC	204508	/	S288c));
AS2_4948_chr_05_polished	229810	231551	-	YER036C	ARB1:	ABC	transporter	ATP-binding	protein	ARB1	(Saccharomyces	cerevisiae	(strain	ATCC	204508	/	S288c));
AS2_4948_chr_05_polished	232007	232972	+	YER037W	PHM8:	Phosphate	metabolism	protein	8	(Saccharomyces	cerevisiae	(strain	ATCC	204508	/	S288c));
AS2_4948_chr_05_polished	232976	234373	-	YER038C	KRE29:	DNA	repair	protein	KRE29	(Saccharomyces	cerevisiae	(strain	ATCC	204508	/	S288c));
AS2_4948_chr_05_polished	234567	235592	-	YGL225W	VRG4:	GDP-mannose	transporter	1	(Saccharomyces	cerevisiae	(strain	ATCC	204508	/	S288c));
AS2_4948_chr_05_polished	235913	238102	+	YER040W	GLN3:	Nitrogen	regulatory	protein	GLN3	(Saccharomyces	cerevisiae	(strain	ATCC	204508	/	S288c));
AS2_4948_chr_05_polished	238586	240871	+	YER041W	YEN1:	Holliday	junction	resolvase	YEN1	(Saccharomyces	cerevisiae	(strain	ATCC	204508	/	S288c));
AS2_4948_chr_05_polished	241062	241616	+	YER042W	MXR1:	Peptide	methionine	sulfoxide	reductase	(Saccharomyces	cerevisiae	(strain	ATCC	204508	/	S288c));
AS2_4948_chr_05_polished	241921	243270	-	YER043C	SAH1:	Adenosylhomocysteinase	(Saccharomyces	cerevisiae	(strain	ATCC	204508	/	S288c));
AS2_4948_chr_05_polished	243726	244172	-	YER044C	ERG28:	Ergosterol	biosynthetic	protein	28	(Saccharomyces	cerevisiae	(strain	ATCC	204508	/	S288c));
AS2_4948_chr_05_polished	244612	245916	-	YER044C-A	MEI4:	Meiosis-specific	protein	2004-05-01	(Saccharomyces	cerevisiae	(strain	ATCC	204508	/	S288c));
AS2_4948_chr_05_polished	246212	247708	-	YER045C	ACA1:	ATF/CREB	activator	1	(Saccharomyces	cerevisiae	(strain	ATCC	204508	/	S288c));
AS2_4948_chr_05_polished	249333	249764	+	YER046W	SPO73:	Sporulation-specific	protein	73	(Saccharomyces	cerevisiae	(strain	ATCC	204508	/	S288c));
AS2_4948_chr_05_polished	249949	252654	-	YER047C	SAP1:	Protein	SAP1	(Saccharomyces	cerevisiae	(strain	ATCC	204508	/	S288c));
AS2_4948_chr_05_polished	253126	254301	-	YER048C	CAJ1:	Protein	CAJ1	(Saccharomyces	cerevisiae	(strain	ATCC	204508	/	S288c));
AS2_4948_chr_05_polished	256438	256722	+	YER048W-A	ISD11:	Protein	ISD11	(Saccharomyces	cerevisiae	(strain	ATCC	204508	/	S288c));
AS2_4948_chr_05_polished	257477	259408	+	YER049W	TPA1:	PKHD-type	hydroxylase	TPA1	(Saccharomyces	cerevisiae	(strain	ATCC	204508	/	S288c));
AS2_4948_chr_05_polished	259726	260178	-	YER050C	RSM18:	37S	ribosomal	protein	RSM18%2C	mitochondrial	(Saccharomyces	cerevisiae	(strain	ATCC	204508	/	S288c));
AS2_4948_chr_05_polished	260392	261891	+	YER051W	JHD1:	JmjC	domain-containing	histone	demethylation	protein	1	(Saccharomyces	cerevisiae	(strain	ATCC	204508	/	S288c));
AS2_4948_chr_05_polished	262128	263705	-	YER052C	HOM3:	Aspartokinase	(Saccharomyces	cerevisiae	(strain	ATCC	204508	/	S288c));
AS2_4948_chr_05_polished	264495	265397	-	YER053C	PIC2:	Mitochondrial	phosphate	carrier	protein	2	(Saccharomyces	cerevisiae	(strain	ATCC	204508	/	S288c));
AS2_4948_chr_05_polished	267725	269383	-	YER054C	GIP2:	GLC7-interacting	protein	2	(Saccharomyces	cerevisiae	(strain	ATCC	204508	/	S288c));
AS2_4948_chr_05_polished	270634	271527	-	YER055C	HIS1:	ATP	phosphoribosyltransferase	(Saccharomyces	cerevisiae	(strain	ATCC	204508	/	S288c));
AS2_4948_chr_05_polished	272214	273815	-	YER056C	FCY2:	Purine-cytosine	permease	FCY2	(Saccharomyces	cerevisiae	(strain	ATCC	204508	/	S288c));
AS2_4948_chr_05_polished	275089	275981	-	YIL052C	RPL34B:	60S	ribosomal	protein	L34-B	(Saccharomyces	cerevisiae	(strain	ATCC	204508	/	S288c));
AS2_4948_chr_05_polished	276479	276868	-	YER057C	HMF1:	Protein	HMF1	(Saccharomyces	cerevisiae	(strain	ATCC	204508	/	S288c));
AS2_4948_chr_05_polished	277542	277865	+	YER058W	PET117:	Protein	PET117%2C	mitochondrial	(Saccharomyces	cerevisiae	(strain	ATCC	204508	/	S288c));
AS2_4948_chr_05_polished	278403	279680	+	YER059W	PCL6:	PHO85	cyclin-6	(Saccharomyces	cerevisiae	(strain	ATCC	204508	/	S288c));
AS2_4948_chr_05_polished	280634	284264	+	YER060W	FCY21:	Purine-cytosine	permease	FCY21	(Saccharomyces	cerevisiae	(strain	ATCC	204508	/	S288c));
AS2_4948_chr_05_polished	284412	285740	-	YER061C	CEM1:	3-oxoacyl-[acyl-carrier-protein]	synthase	homolog	(Saccharomyces	cerevisiae	(strain	ATCC	204508	/	S288c));
AS2_4948_chr_05_polished	286053	286805	-	YER062C	HOR2:	(DL)-glycerol-3-phosphatase	2	(Saccharomyces	cerevisiae	(strain	ATCC	204508	/	S288c));
AS2_4948_chr_05_polished	287825	288463	+	YER063W	THO1:	Protein	THO1	(Saccharomyces	cerevisiae	(strain	ATCC	204508	/	S288c));
AS2_4948_chr_05_polished	288772	290313	-	YER064C:	Putative	transcription	factor	YER064C	(Saccharomyces	cerevisiae	(strain	ATCC	204508	/	S288c));
AS2_4948_chr_05_polished	291327	292997	-	YER065C	ICL1:	Isocitrate	lyase	(Saccharomyces	cerevisiae	(strain	ATCC	204508	/	S288c));
AS2_4948_chr_05_polished	296181	297251	+	YFL009W	CDC4:	Cell	division	control	protein	4	(Saccharomyces	cerevisiae	(strain	ATCC	204508	/	S288c));
AS2_4948_chr_05_polished	298647	299132	+	YER067W	RGI1:	Respiratory	growth	induced	protein	1	(Saccharomyces	cerevisiae	(strain	ATCC	204508	/	S288c));
AS2_4948_chr_05_polished	299634	301400	+	YER068W	MOT2:	General	negative	regulator	of	transcription	subunit	4	(Saccharomyces	cerevisiae	(strain	ATCC	204508	/	S288c));
AS2_4948_chr_05_polished	301983	304574	+	ARG5%2C6:	Protein	ARG5%2C6%2C	mitochondrial	(Saccharomyces	cerevisiae	(strain	ATCC	204508	/	S288c));
AS2_4948_chr_05_polished	305568	308234	+	YER070W	RNR1:	Ribonucleoside-diphosphate	reductase	large	chain	1	(Saccharomyces	cerevisiae	(strain	ATCC	204508	/	S288c));
AS2_4948_chr_05_polished	308608	308988	-	YER071C	TDA2:	Topoisomerase	I	damage	affected	protein	2	(Saccharomyces	cerevisiae	(strain	ATCC	204508	/	S288c));
AS2_4948_chr_05_polished	309469	309858	+	YER072W	VTC1:	Vacuolar	transporter	chaperone	1	(Saccharomyces	cerevisiae	(strain	ATCC	204508	/	S288c));
AS2_4948_chr_05_polished	310707	312269	+	YER073W	ALD5:	Aldehyde	dehydrogenase	5%2C	mitochondrial	(Saccharomyces	cerevisiae	(strain	ATCC	204508	/	S288c));
AS2_4948_chr_05_polished	312983	313921	+	YIL069C	RPS24B:	40S	ribosomal	protein	S24-B	(Saccharomyces	cerevisiae	(strain	ATCC	204508	/	S288c));
AS2_4948_chr_05_polished	314432	314752	+	YER074W-A	YOS1:	Protein	transport	protein	YOS1	(Saccharomyces	cerevisiae	(strain	ATCC	204508	/	S288c));
AS2_4948_chr_05_polished	315247	317802	-	YER075C	PTP3:	Tyrosine-protein	phosphatase	3	(Saccharomyces	cerevisiae	(strain	ATCC	204508	/	S288c));
AS2_4948_chr_05_polished	318913	322579	-	YER077C:	Uncharacterized	protein	YER077C	(Saccharomyces	cerevisiae	(strain	ATCC	204508	/	S288c));
AS2_4948_chr_05_polished	323174	323812	+	YER079W:	Uncharacterized	protein	YER079W	(Saccharomyces	cerevisiae	(strain	ATCC	204508	/	S288c));
AS2_4948_chr_05_polished	324216	326099	+	YER080W	AIM9:	Altered	inheritance	of	mitochondria	protein	9%2C	mitochondrial	(Saccharomyces	cerevisiae	(strain	ATCC	204508	/	S288c));
AS2_4948_chr_05_polished	326918	328327	+	YER081W	SER3:	D-3-phosphoglycerate	dehydrogenase	1	(Saccharomyces	cerevisiae	(strain	ATCC	204508	/	S288c));
AS2_4948_chr_05_polished	328510	330189	-	YER082C	UTP7:	U3	small	nucleolar	RNA-associated	protein	7	(Saccharomyces	cerevisiae	(strain	ATCC	204508	/	S288c));
AS2_4948_chr_05_polished	330424	331287	-	YER083C	GET2:	Golgi	to	ER	traffic	protein	2	(Saccharomyces	cerevisiae	(strain	ATCC	204508	/	S288c));
AS2_4948_chr_05_polished	331857	332381	-	YER085C:	Uncharacterized	protein	YER085C	(Saccharomyces	cerevisiae	(strain	ATCC	204508	/	S288c));
AS2_4948_chr_05_polished	332710	334440	+	YER086W	ILV1:	Threonine	dehydratase%2C	mitochondrial	(Saccharomyces	cerevisiae	(strain	ATCC	204508	/	S288c));
AS2_4948_chr_05_polished	334795	336522	+	YER087W	AIM10:	Probable	proline--tRNA	ligase%2C	mitochondrial	(Saccharomyces	cerevisiae	(strain	ATCC	204508	/	S288c));
AS2_4948_chr_05_polished	336807	337055	-	YER087C-B	SBH1:	Protein	transport	protein	SBH1	(Saccharomyces	cerevisiae	(strain	ATCC	204508	/	S288c));
AS2_4948_chr_05_polished	337405	339318	-	YER088C	DOT6:	Transcriptional	regulatory	protein	DOT6	(Saccharomyces	cerevisiae	(strain	ATCC	204508	/	S288c));
AS2_4948_chr_05_polished	340088	341464	-	YER089C	PTC2:	Protein	phosphatase	2C	homolog	2	(Saccharomyces	cerevisiae	(strain	ATCC	204508	/	S288c));
AS2_4948_chr_05_polished	342060	343583	+	YER090W	TRP2:	Anthranilate	synthase	component	1	(Saccharomyces	cerevisiae	(strain	ATCC	204508	/	S288c));
AS2_4948_chr_05_polished	343982	346285	-	YER091C	MET6:	5-methyltetrahydropteroyltriglutamate--homocysteine	methyltransferase	(Saccharomyces	cerevisiae	(strain	ATCC	204508	/	S288c));
AS2_4948_chr_05_polished	346966	347340	+	YER092W	IES5:	Ino	eighty	subunit	5	(Saccharomyces	cerevisiae	(strain	ATCC	204508	/	S288c));
AS2_4948_chr_05_polished	347421	352533	-	YER093C	TSC11:	Target	of	rapamycin	complex	2	subunit	TSC11	(Saccharomyces	cerevisiae	(strain	ATCC	204508	/	S288c));
AS2_4948_chr_05_polished	352825	353442	-	YER094C	PUP3:	Proteasome	component	PUP3	(Saccharomyces	cerevisiae	(strain	ATCC	204508	/	S288c));
AS2_4948_chr_05_polished	354020	355213	+	YER095W	RAD51:	DNA	repair	protein	RAD51	(Saccharomyces	cerevisiae	(strain	ATCC	204508	/	S288c));
AS2_4948_chr_05_polished	355744	357342	+	YER096W	SHC1:	Protein	SHC1	(Saccharomyces	cerevisiae	(strain	ATCC	204508	/	S288c));
AS2_4948_chr_05_polished	359938	362208	+	YER098W	UBP9:	Ubiquitin	carboxyl-terminal	hydrolase	9	(Saccharomyces	cerevisiae	(strain	ATCC	204508	/	S288c));
AS2_4948_chr_05_polished	362525	363481	-	YER099C	PRS2:	Ribose-phosphate	pyrophosphokinase	2	(Saccharomyces	cerevisiae	(strain	ATCC	204508	/	S288c));
AS2_4948_chr_05_polished	364001	364753	+	YER100W	UBC6:	Ubiquitin-conjugating	enzyme	E2	6	(Saccharomyces	cerevisiae	(strain	ATCC	204508	/	S288c));
AS2_4948_chr_05_polished	364940	366232	-	YER101C	AST2:	Protein	AST2	(Saccharomyces	cerevisiae	(strain	ATCC	204508	/	S288c));
AS2_4948_chr_05_polished	367587	368189	+	YER102W	RPS8B:	40S	ribosomal	protein	S8-B	(Saccharomyces	cerevisiae	(strain	ATCC	204508	/	S288c));
AS2_4948_chr_05_polished	369066	370994	+	YER103W	SSA4:	Heat	shock	protein	SSA4	(Saccharomyces	cerevisiae	(strain	ATCC	204508	/	S288c));
AS2_4948_chr_05_polished	371292	371921	+	YER104W	RTT105:	Regulator	of	Ty1	transposition	protein	105	(Saccharomyces	cerevisiae	(strain	ATCC	204508	/	S288c));
AS2_4948_chr_05_polished	372345	376526	-	YER105C	NUP157:	Nucleoporin	NUP157	(Saccharomyces	cerevisiae	(strain	ATCC	204508	/	S288c));
AS2_4948_chr_05_polished	376852	377793	+	YER106W	MAM1:	Monopolin	complex	subunit	MAM1	(Saccharomyces	cerevisiae	(strain	ATCC	204508	/	S288c));
AS2_4948_chr_05_polished	378023	379120	-	YER107C	GLE2:	Nucleoporin	GLE2	(Saccharomyces	cerevisiae	(strain	ATCC	204508	/	S288c));
AS2_4948_chr_05_polished	379773	382166	-	YER109C	FLO8:	Transcriptional	activator	FLO8	(Saccharomyces	cerevisiae	(strain	ATCC	204508	/	S288c));
AS2_4948_chr_05_polished	383309	386650	-	YER110C	KAP123:	Importin	subunit	beta-4	(Saccharomyces	cerevisiae	(strain	ATCC	204508	/	S288c));
AS2_4948_chr_05_polished	387158	390448	-	YER111C	SWI4:	Regulatory	protein	SWI4	(Saccharomyces	cerevisiae	(strain	ATCC	204508	/	S288c));
AS2_4948_chr_05_polished	391821	392402	+	YER112W	LSM4:	U6	snRNA-associated	Sm-like	protein	LSm4	(Saccharomyces	cerevisiae	(strain	ATCC	204508	/	S288c));
AS2_4948_chr_05_polished	392559	394673	-	YER113C	TMN3:	Transmembrane	9	superfamily	member	3	(Saccharomyces	cerevisiae	(strain	ATCC	204508	/	S288c));
AS2_4948_chr_05_polished	395231	398347	-	YER114C	BOI2:	Protein	BOI2	(Saccharomyces	cerevisiae	(strain	ATCC	204508	/	S288c));
AS2_4948_chr_05_polished	398938	399513	-	YER115C	SPR6:	Sporulation-specific	protein	(Saccharomyces	cerevisiae	(strain	ATCC	204508	/	S288c));
AS2_4948_chr_05_polished	400017	400829	-	YER116C	SLX8:	E3	ubiquitin-protein	ligase	complex	SLX5-SLX8	subunit	SLX8	(Saccharomyces	cerevisiae	(strain	ATCC	204508	/	S288c));
AS2_4948_chr_05_polished	401407	402438	+	YER117W	RPL23B:	60S	ribosomal	protein	L23-B	(Saccharomyces	cerevisiae	(strain	ATCC	204508	/	S288c));
AS2_4948_chr_05_polished	402625	403731	-	YER118C	SHO1:	High	osmolarity	signaling	protein	SHO1	(Saccharomyces	cerevisiae	(strain	ATCC	204508	/	S288c));
AS2_4948_chr_05_polished	404192	405547	-	YER119C	AVT6:	Vacuolar	amino	acid	transporter	6	(Saccharomyces	cerevisiae	(strain	ATCC	204508	/	S288c));
AS2_4948_chr_05_polished	405832	406566	+	YER120W	SCS2:	Vesicle-associated	membrane	protein-associated	protein	SCS2	(Saccharomyces	cerevisiae	(strain	ATCC	204508	/	S288c));
AS2_4948_chr_05_polished	407454	408932	-	YER122C	GLO3:	ADP-ribosylation	factor	GTPase-activating	protein	GLO3	(Saccharomyces	cerevisiae	(strain	ATCC	204508	/	S288c));
AS2_4948_chr_05_polished	409383	410948	+	YER123W	YCK3:	Casein	kinase	I	homolog	3	(Saccharomyces	cerevisiae	(strain	ATCC	204508	/	S288c));
AS2_4948_chr_05_polished	411597	413318	-	YER124C	DSE1:	Protein	DSE1	(Saccharomyces	cerevisiae	(strain	ATCC	204508	/	S288c));
AS2_4948_chr_05_polished	414450	416879	+	YER125W	RSP5:	E3	ubiquitin-protein	ligase	RSP5	(Saccharomyces	cerevisiae	(strain	ATCC	204508	/	S288c));
AS2_4948_chr_05_polished	417638	418423	-	YER126C	NSA2:	Ribosome	biogenesis	protein	NSA2	(Saccharomyces	cerevisiae	(strain	ATCC	204508	/	S288c));
AS2_4948_chr_05_polished	418731	419807	+	YER127W	LCP5:	U3	small	nucleolar	ribonucleoprotein	protein	LCP5	(Saccharomyces	cerevisiae	(strain	ATCC	204508	/	S288c));
AS2_4948_chr_05_polished	420109	420735	+	YER128W:	Uncharacterized	protein	YER128W	(Saccharomyces	cerevisiae	(strain	ATCC	204508	/	S288c));
AS2_4948_chr_05_polished	421508	424939	+	YER129W	SAK1:	SNF1-activating	kinase	1	(Saccharomyces	cerevisiae	(strain	ATCC	204508	/	S288c));
AS2_4948_chr_05_polished	425450	426793	-	YER130C:	Zinc	finger	protein	YER130C	(Saccharomyces	cerevisiae	(strain	ATCC	204508	/	S288c));
AS2_4948_chr_05_polished	428326	428685	+	YER131W	RPS26B:	40S	ribosomal	protein	S26-B	(Saccharomyces	cerevisiae	(strain	ATCC	204508	/	S288c));
AS2_4948_chr_05_polished	429579	434840	-	YER132C	PMD1:	Negative	regulator	of	sporulation	PMD1	(Saccharomyces	cerevisiae	(strain	ATCC	204508	/	S288c));
AS2_4948_chr_05_polished	436522	438068	+	YER133W	GLC7:	Serine/threonine-protein	phosphatase	PP1-2	(Saccharomyces	cerevisiae	(strain	ATCC	204508	/	S288c));
AS2_4948_chr_05_polished	442467	443003	-	YER134C:	Putative	magnesium-dependent	phosphatase	YER134C	(Saccharomyces	cerevisiae	(strain	ATCC	204508	/	S288c));
AS2_4948_chr_05_polished	444617	445972	+	YER136W	GDI1:	Rab	GDP-dissociation	inhibitor	(Saccharomyces	cerevisiae	(strain	ATCC	204508	/	S288c));
AS2_4948_chr_05_polished	446396	446839	-	YER137C:	Uncharacterized	protein	YEL137C	(Saccharomyces	cerevisiae	(strain	ATCC	204508	/	S288c));
AS2_4948_chr_05_polished	449863	451594	-	YLR110C	CCW12:	Covalently-linked	cell	wall	protein	12	(Saccharomyces	cerevisiae	(strain	ATCC	204508	/	S288c));
AS2_4948_chr_05_polished	451775	452455	-	YER139C	RTR1:	RNA	polymerase	II	subunit	B1	CTD	phosphatase	RTR1	(Saccharomyces	cerevisiae	(strain	ATCC	204508	/
AS2_4948_chr_05_polished	452781	454451	+	YER140W:	Protein	TAPT1	homolog	(Saccharomyces	cerevisiae	(strain	ATCC	204508	/	S288c));
AS2_4948_chr_05_polished	454683	456143	+	YER141W	COX15:	Cytochrome	c	oxidase	assembly	protein	COX15	(Saccharomyces	cerevisiae	(strain	ATCC	204508	/	S288c));
AS2_4948_chr_05_polished	456360	457253	-	YER142C	MAG1:	DNA-3-methyladenine	glycosylase	(Saccharomyces	cerevisiae	(strain	ATCC	204508	/	S288c));
AS2_4948_chr_05_polished	457532	458806	+	YER143W	DDI1:	DNA	damage-inducible	protein	1	(Saccharomyces	cerevisiae	(strain	ATCC	204508	/	S288c));
AS2_4948_chr_05_polished	459004	461379	-	YER144C	UBP5:	Ubiquitin	carboxyl-terminal	hydrolase	5	(Saccharomyces	cerevisiae	(strain	ATCC	204508	/	S288c));
AS2_4948_chr_05_polished	461685	462905	-	YER145C	FTR1:	Plasma	membrane	iron	permease	(Saccharomyces	cerevisiae	(strain	ATCC	204508	/	S288c));
AS2_4948_chr_05_polished	463921	464202	+	YER146W	LSM5:	U6	snRNA-associated	Sm-like	protein	LSm5	(Saccharomyces	cerevisiae	(strain	ATCC	204508	/	S288c));
AS2_4948_chr_05_polished	464278	466188	-	YER147C	SCC4:	MAU2	chromatid	cohesion	factor	homolog	(Saccharomyces	cerevisiae	(strain	ATCC	204508	/	S288c));
AS2_4948_chr_05_polished	466639	467361	+	YER148W	SPT15:	TATA-box-binding	protein	(Saccharomyces	cerevisiae	(strain	ATCC	204508	/	S288c));
AS2_4948_chr_05_polished	467531	468796	-	YER149C	PEA2:	Protein	PEA2	(Saccharomyces	cerevisiae	(strain	ATCC	204508	/	S288c));
AS2_4948_chr_05_polished	469675	470106	+	YER150W	SPI1:	Uncharacterized	cell	wall	protein	SPI1	(Saccharomyces	cerevisiae	(strain	ATCC	204508	/	S288c));
AS2_4948_chr_05_polished	471293	474136	-	YER151C	UBP3:	Ubiquitin	carboxyl-terminal	hydrolase	3	(Saccharomyces	cerevisiae	(strain	ATCC	204508	/	S288c));
AS2_4948_chr_05_polished	474232	475566	-	YER152C:	Uncharacterized	protein	YER152C	(Saccharomyces	cerevisiae	(strain	ATCC	204508	/	S288c));
AS2_4948_chr_05_polished	475628	476410	-	YER153C	PET122:	Protein	PET122%2C	mitochondrial	(Saccharomyces	cerevisiae	(strain	ATCC	204508	/	S288c));
AS2_4948_chr_05_polished	476696	477904	+	YER154W	OXA1:	Mitochondrial	inner	membrane	protein	OXA1	(Saccharomyces	cerevisiae	(strain	ATCC	204508	/	S288c));
AS2_4948_chr_05_polished	478056	484562	-	YER155C	BEM2:	GTPase-activating	protein	BEM2/IPL2	(Saccharomyces	cerevisiae	(strain	ATCC	204508	/	S288c));
AS2_4948_chr_05_polished	485012	486028	-	YER156C:	UPF0160	protein	YER156C	(Saccharomyces	cerevisiae	(strain	ATCC	204508	/	S288c));
AS2_4948_chr_05_polished	486479	488884	+	YER157W	COG3:	Conserved	oligomeric	Golgi	complex	subunit	3	(Saccharomyces	cerevisiae	(strain	ATCC	204508	/	S288c));
AS2_4948_chr_05_polished	490941	492605	-	YER158C:	Uncharacterized	protein	YER158C	(Saccharomyces	cerevisiae	(strain	ATCC	204508	/	S288c));
AS2_4948_chr_05_polished	493492	493917	-	YER159C	BUR6:	Negative	cofactor	2	complex	subunit	alpha	(Saccharomyces	cerevisiae	(strain	ATCC	204508	/	S288c));
AS2_4948_chr_05_polished	495389	496396	-	YER161C	SPT2:	Protein	SPT2	(Saccharomyces	cerevisiae	(strain	ATCC	204508	/	S288c));
AS2_4948_chr_05_polished	496678	498951	-	YER162C	RAD4:	DNA	repair	protein	RAD4	(Saccharomyces	cerevisiae	(strain	ATCC	204508	/	S288c));
AS2_4948_chr_05_polished	499167	499865	-	YER163C:	Cation	transport	regulator-like	protein	(Saccharomyces	cerevisiae	(strain	ATCC	204508	/	S288c));
AS2_4948_chr_05_polished	501470	505870	+	YER164W	CHD1:	Chromo	domain-containing	protein	1	(Saccharomyces	cerevisiae	(strain	ATCC	204508	/	S288c));
AS2_4948_chr_05_polished	506461	508194	+	YER165W	PAB1:	Polyadenylate-binding	protein%2C	cytoplasmic	and	nuclear	(Saccharomyces	cerevisiae	(strain	ATCC	204508	/	S288c));
AS2_4948_chr_05_polished	508817	513550	+	YER166W	DNF1:	Phospholipid-transporting	ATPase	DNF1	(Saccharomyces	cerevisiae	(strain	ATCC	204508	/	S288c));
AS2_4948_chr_05_polished	514277	516826	+	YER167W	BCK2:	Protein	BCK2	(Saccharomyces	cerevisiae	(strain	ATCC	204508	/	S288c));
AS2_4948_chr_05_polished	517182	518771	-	YER168C	CCA1:	CCA	tRNA	nucleotidyltransferase%2C	mitochondrial	(Saccharomyces	cerevisiae	(strain	ATCC	204508	/	S288c));
AS2_4948_chr_05_polished	519525	521951	+	YER169W	RPH1:	DNA	damage-responsive	transcriptional	repressor	RPH1	(Saccharomyces	cerevisiae	(strain	ATCC	204508	/	S288c));
AS2_4948_chr_05_polished	522243	522854	+	YER170W	ADK2:	Adenylate	kinase	2	(Saccharomyces	cerevisiae	(strain	ATCC	204508	/	S288c));
AS2_4948_chr_05_polished	523262	525595	+	YER171W	RAD3:	DNA	repair	helicase	RAD3	(Saccharomyces	cerevisiae	(strain	ATCC	204508	/	S288c));
AS2_4948_chr_05_polished	525727	532206	-	YER172C	BRR2:	Pre-mRNA-splicing	helicase	BRR2	(Saccharomyces	cerevisiae	(strain	ATCC	204508	/	S288c));
AS2_4948_chr_05_polished	532391	534469	+	YER173W	RAD24:	Checkpoint	protein	RAD24	(Saccharomyces	cerevisiae	(strain	ATCC	204508	/	S288c));
AS2_4948_chr_05_polished	534618	535352	-	YER174C	GRX4:	Monothiol	glutaredoxin-4	(Saccharomyces	cerevisiae	(strain	ATCC	204508	/	S288c));
AS2_4948_chr_05_polished	535659	536558	-	YER175C	TMT1:	Trans-aconitate	3-methyltransferase	(Saccharomyces	cerevisiae	(strain	ATCC	204508	/	S288c));
AS2_4948_chr_05_polished	537718	541134	+	YER176W	ECM32:	Putative	ATP-dependent	RNA	helicase	ECM32	(Saccharomyces	cerevisiae	(strain	ATCC	204508	/	S288c));
AS2_4948_chr_05_polished	541688	542482	+	YER177W	BMH1:	Protein	BMH1	(Saccharomyces	cerevisiae	(strain	ATCC	204508	/	S288c));
AS2_4948_chr_05_polished	542885	544147	+	YER178W	PDA1:	Pyruvate	dehydrogenase	E1	component	subunit	alpha%2C	mitochondrial	(Saccharomyces	cerevisiae	(strain	ATCC	204508	/	S288c));
AS2_4948_chr_05_polished	544485	545570	+	YER179W	DMC1:	Meiotic	recombination	protein	DMC1	(Saccharomyces	cerevisiae	(strain	ATCC	204508	/	S288c));
AS2_4948_chr_05_polished	545749	546543	-	YER180C	ISC10:	Meiosis-specific	protein	ISC10	(Saccharomyces	cerevisiae	(strain	ATCC	204508	/	S288c));
AS2_4948_chr_05_polished	546864	547121	-	YER180C-A	SLO1:	SCOCO-like	protein	1	(Saccharomyces	cerevisiae	(strain	ATCC	204508	/	S288c));
AS2_4948_chr_05_polished	548732	549442	+	YER182W	FMP10:	Uncharacterized	mitochondrial	membrane	protein	FMP10	(Saccharomyces	cerevisiae	(strain	ATCC	204508	/	S288c));
AS2_4948_chr_05_polished	549527	550162	-	YER183C	FAU1:	5-formyltetrahydrofolate	cyclo-ligase	(Saccharomyces	cerevisiae	(strain	ATCC	204508	/	S288c));
AS2_4948_chr_05_polished	552830	553978	-	YGL256W	ADH4:	Alcohol	dehydrogenase	4	(Saccharomyces	cerevisiae	(strain	ATCC	204508	/	S288c));
AS2_4948_chr_05_polished	554987	556654	+	YGL257C	MNT2:	Alpha-1%2C3-mannosyltransferase	MNT2	(Saccharomyces	cerevisiae	(strain	ATCC	204508	/	S288c));
AS2_4948_chr_05_polished	559027	560736	-	YJL214W	HXT8:	Hexose	transporter	HXT8	(Saccharomyces	cerevisiae	(strain	ATCC	204508	/	S288c));
AS2_4948_chr_05_polished	561597	563342	+	YJL216C	IMA5:	Oligo-1%2C6-glucosidase	IMA5	(Saccharomyces	cerevisiae	(strain	ATCC	204508	/	S288c));
AS2_4948_chr_05_polished	564744	565451	+	YGR288W	MAL13:	Maltose	fermentation	regulatory	protein	MAL13	(Saccharomyces	cerevisiae	(strain	ATCC	204508	/	S288c));
AS2_4948_chr_05_polished	565495	566016	+	YBR297W	MAL33:	Maltose	fermentation	regulatory	protein	MAL33	(Saccharomyces	cerevisiae	(strain	ATCC	204508	/	S288c));
AS2_4948_chr_05_polished	566333	566770	+	YLR125W:	Putative	uncharacterized	protein	YLR125W	(Saccharomyces	cerevisiae	(strain	ATCC	204508	/	S288c));
AS2_4948_chr_05_polished	567692	568447	-	YLR126C:	Putative	glutamine	amidotransferase	YLR126C	(Saccharomyces	cerevisiae	(strain	ATCC	204508	/	S288c));
AS2_4948_chr_05_polished	568688	571252	-	YLR127C	APC2:	Anaphase-promoting	complex	subunit	2	(Saccharomyces	cerevisiae	(strain	ATCC	204508	/	S288c));
AS2_4948_chr_05_polished	571547	572358	+	YLR128W	DCN1:	Defective	in	cullin	neddylation	protein	1	(Saccharomyces	cerevisiae	(strain	ATCC	204508	/	S288c));
AS2_4948_chr_05_polished	572613	575444	+	YLR129W	DIP2:	U3	small	nucleolar	RNA-associated	protein	12	(Saccharomyces	cerevisiae	(strain	ATCC	204508	/	S288c));
AS2_4948_chr_05_polished	575752	577014	-	YLR130C	ZRT2:	Zinc-regulated	transporter	2	(Saccharomyces	cerevisiae	(strain	ATCC	204508	/	S288c));
AS2_4948_chr_05_polished	577459	579789	-	YLR131C	ACE2:	Metallothionein	expression	activator	(Saccharomyces	cerevisiae	(strain	ATCC	204508	/	S288c));
AS2_4948_chr_05_polished	580251	581141	-	YLR132C:	Uncharacterized	protein	YLR132C	(Saccharomyces	cerevisiae	(strain	ATCC	204508	/	S288c));
AS2_4948_chr_05_polished	581423	583171	+	YLR133W	CKI1:	Choline	kinase	(Saccharomyces	cerevisiae	(strain	ATCC	204508	/	S288c));
AS2_4948_chr_05_polished	583712	585403	+	YLR134W	PDC5:	Pyruvate	decarboxylase	isozyme	2	(Saccharomyces	cerevisiae	(strain	ATCC	204508	/	S288c));
AS2_4948_chr_05_polished	586271	588553	+	YLR135W	SLX4:	Structure-specific	endonuclease	subunit	SLX4	(Saccharomyces	cerevisiae	(strain	ATCC	204508	/	S288c));
AS2_4948_chr_05_polished	588814	589683	-	YLR136C	TIS11:	mRNA	decay	factor	CTH2	(Saccharomyces	cerevisiae	(strain	ATCC	204508	/	S288c));
AS2_4948_chr_05_polished	590037	591131	+	YLR137W	RKM5:	Ribosomal	N-lysine	methyltransferase	5	(Saccharomyces	cerevisiae	(strain	ATCC	204508	/	S288c));
AS2_4948_chr_05_polished	591462	594434	+	YLR138W	NHA1:	Na(+)/H(+)	antiporter	(Saccharomyces	cerevisiae	(strain	ATCC	204508	/	S288c));
AS2_4948_chr_05_polished	594550	596469	-	YLR139C	SLS1:	Sigma-like	sequence	protein	1%2C	mitochondrial	(Saccharomyces	cerevisiae	(strain	ATCC	204508	/	S288c));
AS2_4948_chr_05_polished	597591	597794	+	YLR141W	RRN5:	RNA	polymerase	I-specific	transcription	initiation	factor	RRN5	(Saccharomyces	cerevisiae	(strain	ATCC	204508	/	S288c));
AS2_4948_chr_05_polished	598292	599731	+	YLR142W	PUT1:	Proline	dehydrogenase%2C	mitochondrial	(Saccharomyces	cerevisiae	(strain	ATCC	204508	/	S288c));
AS2_4948_chr_05_polished	600246	602306	+	YLR143W:	Putative	ribonuclease	YLR143W	(Saccharomyces	cerevisiae	(strain	ATCC	204508	/	S288c));
AS2_4948_chr_05_polished	603924	606257	-	YLR144C	ACF2:	Endo-1%2C3(4)-beta-glucanase	2	(Saccharomyces	cerevisiae	(strain	ATCC	204508	/	S288c));
AS2_4948_chr_05_polished	606407	607012	+	YLR145W	RMP1:	Ribonuclease	MRP	protein	subunit	RMP1	(Saccharomyces	cerevisiae	(strain	ATCC	204508	/	S288c));
AS2_4948_chr_05_polished	607067	607969	-	YLR146C	SPE4:	Spermine	synthase	(Saccharomyces	cerevisiae	(strain	ATCC	204508	/	S288c));
AS2_4948_chr_05_polished	608120	608305	+	YLR146W-A:	Coiled-coil	domain-containing	protein	YLR146W-A	(Saccharomyces	cerevisiae	(strain	ATCC	204508	/	S288c));
AS2_4948_chr_05_polished	608411	608710	-	YLR147C	SMD3:	Small	nuclear	ribonucleoprotein	Sm	D3	(Saccharomyces	cerevisiae	(strain	ATCC	204508	/	S288c));
AS2_4948_chr_05_polished	608888	611647	+	YLR148W	PEP3:	Vacuolar	membrane	protein	PEP3	(Saccharomyces	cerevisiae	(strain	ATCC	204508	/	S288c));
AS2_4948_chr_05_polished	611860	614055	-	YLR149C:	Uncharacterized	protein	YLR149C	(Saccharomyces	cerevisiae	(strain	ATCC	204508	/	S288c));
AS2_4948_chr_05_polished	614684	615589	+	YLR150W	STM1:	Suppressor	protein	STM1	(Saccharomyces	cerevisiae	(strain	ATCC	204508	/	S288c));
AS2_4948_chr_05_polished	616014	617021	-	YLR151C	PCD1:	Peroxisomal	coenzyme	A	diphosphatase	1%2C	peroxisomal	(Saccharomyces	cerevisiae	(strain	ATCC	204508	/	S288c));
AS2_4948_chr_05_polished	617259	619019	-	YLR152C:	Uncharacterized	transporter	YLR152C	(Saccharomyces	cerevisiae	(strain	ATCC	204508	/	S288c));
AS2_4948_chr_05_polished	619882	621933	-	YLR153C	ACS2:	Acetyl-coenzyme	A	synthetase	2	(Saccharomyces	cerevisiae	(strain	ATCC	204508	/	S288c));
AS2_4948_chr_05_polished	622345	622674	-	YLR154C	RNH203:	Ribonuclease	H2	subunit	C	(Saccharomyces	cerevisiae	(strain	ATCC	204508	/	S288c));
AS2_4948_chr_06_polished	5181	8174	-	YKR102W	FLO10:	Flocculation	protein	FLO10	(Saccharomyces	cerevisiae	(strain	ATCC	204508	/	S288c));
AS2_4948_chr_06_polished	11069	13630	-	YOL130W	ALR1:	Magnesium	transporter	ALR1	(Saccharomyces	cerevisiae	(strain	ATCC	204508	/	S288c));
AS2_4948_chr_06_polished	14659	16512	+	YFL049W	SWP82:	SWI/SNF	global	transcription	activator	complex	subunit	SWP82	(Saccharomyces	cerevisiae	(strain	ATCC	204508	/	S288c));
AS2_4948_chr_06_polished	16705	18030	-	YFL048C	EMP47:	Protein	EMP47	(Saccharomyces	cerevisiae	(strain	ATCC	204508	/	S288c));
AS2_4948_chr_06_polished	18240	20429	+	YFL047W	RGD2:	Rho-GTPase-activating	protein	RGD2	(Saccharomyces	cerevisiae	(strain	ATCC	204508	/	S288c));
AS2_4948_chr_06_polished	20655	21278	+	YFL046W	FMP32:	Protein	FMP32%2C	mitochondrial	(Saccharomyces	cerevisiae	(strain	ATCC	204508	/	S288c));
AS2_4948_chr_06_polished	21463	22227	-	YFL045C	SEC53:	Phosphomannomutase	(Saccharomyces	cerevisiae	(strain	ATCC	204508	/	S288c));
AS2_4948_chr_06_polished	22493	25574	-	YFL042C:	Uncharacterized	protein	YFL042C	(Saccharomyces	cerevisiae	(strain	ATCC	204508	/	S288c));
AS2_4948_chr_06_polished	26959	28830	+	YFL041W	FET5:	Iron	transport	multicopper	oxidase	FET5	(Saccharomyces	cerevisiae	(strain	ATCC	204508	/	S288c));
AS2_4948_chr_06_polished	29134	30756	+	YFL040W:	Probable	metabolite	transport	protein	YFL040W	(Saccharomyces	cerevisiae	(strain	ATCC	204508	/	S288c));
AS2_4948_chr_06_polished	31037	32552	-	YFL039C	ACT1:	Actin	(Saccharomyces	cerevisiae	(strain	ATCC	204508	/	S288c));
AS2_4948_chr_06_polished	33207	33827	-	YFL038C	YPT1:	GTP-binding	protein	YPT1	(Saccharomyces	cerevisiae	(strain	ATCC	204508	/	S288c));
AS2_4948_chr_06_polished	34190	35563	+	YFL037W	TUB2:	Tubulin	beta	chain	(Saccharomyces	cerevisiae	(strain	ATCC	204508	/	S288c));
AS2_4948_chr_06_polished	36562	40620	+	YFL036W	RPO41:	DNA-directed	RNA	polymerase%2C	mitochondrial	(Saccharomyces	cerevisiae	(strain	ATCC	204508	/	S288c));
AS2_4948_chr_06_polished	40840	41811	-	YFL034C-B	MOB2:	CBK1	kinase	activator	protein	MOB2	(Saccharomyces	cerevisiae	(strain	ATCC	204508	/	S288c));
AS2_4948_chr_06_polished	42053	42770	-	YFL034C-A	RPL22B:	60S	ribosomal	protein	L22-B	(Saccharomyces	cerevisiae	(strain	ATCC	204508	/	S288c));
AS2_4948_chr_06_polished	43334	46315	+	YFL034W:	Uncharacterized	membrane	protein	YFL034W	(Saccharomyces	cerevisiae	(strain	ATCC	204508	/	S288c));
AS2_4948_chr_06_polished	46913	52174	-	YFL033C	RIM15:	Serine/threonine-protein	kinase	RIM15	(Saccharomyces	cerevisiae	(strain	ATCC	204508	/	S288c));
AS2_4948_chr_06_polished	52893	53585	+	YFL031W	HAC1:	Transcriptional	activator	HAC1	(Saccharomyces	cerevisiae	(strain	ATCC	204508	/	S288c));
AS2_4948_chr_06_polished	54428	55585	+	YFL030W	AGX1:	Alanine--glyoxylate	aminotransferase	1	(Saccharomyces	cerevisiae	(strain	ATCC	204508	/	S288c));
AS2_4948_chr_06_polished	55624	56727	-	YFL029C	CAK1:	Serine/threonine-protein	kinase	CAK1	(Saccharomyces	cerevisiae	(strain	ATCC	204508	/	S288c));
AS2_4948_chr_06_polished	56913	57782	-	YFL028C	CAF16:	CCR4-associated	factor	16	(Saccharomyces	cerevisiae	(strain	ATCC	204508	/	S288c));
AS2_4948_chr_06_polished	57982	59475	-	YFL027C	GYP8:	GTPase-activating	protein	GYP8	(Saccharomyces	cerevisiae	(strain	ATCC	204508	/	S288c));
AS2_4948_chr_06_polished	60167	61462	+	YFL026W	STE2:	Pheromone	alpha	factor	receptor	(Saccharomyces	cerevisiae	(strain	ATCC	204508	/	S288c));
AS2_4948_chr_06_polished	61725	64814	-	YFL025C	BST1:	GPI	inositol-deacylase	(Saccharomyces	cerevisiae	(strain	ATCC	204508	/	S288c));
AS2_4948_chr_06_polished	65425	67977	-	YFL024C	EPL1:	Enhancer	of	polycomb-like	protein	1	(Saccharomyces	cerevisiae	(strain	ATCC	204508	/	S288c));
AS2_4948_chr_06_polished	68623	70938	+	YFL023W	BUD27:	Bud	site	selection	protein	27	(Saccharomyces	cerevisiae	(strain	ATCC	204508	/	S288c));
AS2_4948_chr_06_polished	71063	72574	-	YFL022C	FRS2:	Phenylalanine--tRNA	ligase	alpha	subunit	(Saccharomyces	cerevisiae	(strain	ATCC	204508	/	S288c));
AS2_4948_chr_06_polished	73381	74829	+	YFL021W	GAT1:	Transcriptional	regulatory	protein	GAT1	(Saccharomyces	cerevisiae	(strain	ATCC	204508	/	S288c));
AS2_4948_chr_06_polished	76373	76738	-	YOL161C	PAU20:	Seripauperin-20	(Saccharomyces	cerevisiae	(strain	ATCC	204508	/	S288c));
AS2_4948_chr_06_polished	77895	78605	-	YGL053W	PRM8:	Pheromone-regulated	membrane	protein	8	(Saccharomyces	cerevisiae	(strain	ATCC	204508	/	S288c));
AS2_4948_chr_06_polished	86399	87898	-	YFL018C	LPD1:	Dihydrolipoyl	dehydrogenase%2C	mitochondrial	(Saccharomyces	cerevisiae	(strain	ATCC	204508	/	S288c));
AS2_4948_chr_06_polished	88426	88659	+	YFL017W-A	SMX2:	Small	nuclear	ribonucleoprotein	G	(Saccharomyces	cerevisiae	(strain	ATCC	204508	/	S288c));
AS2_4948_chr_06_polished	88705	89184	-	YFL017C	GNA1:	Glucosamine	6-phosphate	N-acetyltransferase	(Saccharomyces	cerevisiae	(strain	ATCC	204508	/	S288c));
AS2_4948_chr_06_polished	89430	90974	-	YFL016C	MDJ1:	DnaJ	homolog	1%2C	mitochondrial	(Saccharomyces	cerevisiae	(strain	ATCC	204508	/	S288c));
AS2_4948_chr_06_polished	91986	92312	+	YFL014W	HSP12:	12	kDa	heat	shock	protein	(Saccharomyces	cerevisiae	(strain	ATCC	204508	/	S288c));
AS2_4948_chr_06_polished	92573	94780	-	YFL013C	IES1:	Ino	eighty	subunit	1	(Saccharomyces	cerevisiae	(strain	ATCC	204508	/	S288c));
AS2_4948_chr_06_polished	95409	96077	+	YFL012W:	Uncharacterized	protein	YFL012W	(Saccharomyces	cerevisiae	(strain	ATCC	204508	/	S288c));
AS2_4948_chr_06_polished	97049	98674	+	YFL011W	HXT10:	Hexose	transporter	HXT10	(Saccharomyces	cerevisiae	(strain	ATCC	204508	/	S288c));
AS2_4948_chr_06_polished	99872	100465	-	YFL010C	WWM1:	WW	domain-containing	protein	WWM1	(Saccharomyces	cerevisiae	(strain	ATCC	204508	/	S288c));
AS2_4948_chr_06_polished	100870	103155	+	YFL009W	CDC4:	Cell	division	control	protein	4	(Saccharomyces	cerevisiae	(strain	ATCC	204508	/	S288c));
AS2_4948_chr_06_polished	103663	107179	+	YFL008W	SMC1:	Structural	maintenance	of	chromosomes	protein	1	(Saccharomyces	cerevisiae	(strain	ATCC	204508	/	S288c));
AS2_4948_chr_06_polished	107571	110840	+	YFL007W	BLM10:	Proteasome	activator	BLM10	(Saccharomyces	cerevisiae	(strain	ATCC	204508	/	S288c));
AS2_4948_chr_06_polished	110935	114024	+	YFL007W	BLM10:	Proteasome	activator	BLM10	(Saccharomyces	cerevisiae	(strain	ATCC	204508	/	S288c));
AS2_4948_chr_06_polished	114458	115105	+	YFL005W	SEC4:	Ras-related	protein	SEC4	(Saccharomyces	cerevisiae	(strain	ATCC	204508	/	S288c));
AS2_4948_chr_06_polished	115958	118447	+	YFL004W	VTC2:	Vacuolar	transporter	chaperone	2	(Saccharomyces	cerevisiae	(strain	ATCC	204508	/	S288c));
AS2_4948_chr_06_polished	118701	121337	-	YFL003C	MSH4:	MutS	protein	homolog	4	(Saccharomyces	cerevisiae	(strain	ATCC	204508	/	S288c));
AS2_4948_chr_06_polished	122780	124600	-	YFL002C	SPB4:	ATP-dependent	rRNA	helicase	SPB4	(Saccharomyces	cerevisiae	(strain	ATCC	204508	/	S288c));
AS2_4948_chr_06_polished	124888	126183	+	YFL001W	DEG1:	tRNA	pseudouridine(38/39)	synthase	(Saccharomyces	cerevisiae	(strain	ATCC	204508	/	S288c));
AS2_4948_chr_06_polished	126799	127410	+	YFR001W	LOC1:	60S	ribosomal	subunit	assembly/export	protein	LOC1	(Saccharomyces	cerevisiae	(strain	ATCC	204508	/	S288c));
AS2_4948_chr_06_polished	127700	130219	+	YFR002W	NIC96:	Nucleoporin	NIC96	(Saccharomyces	cerevisiae	(strain	ATCC	204508	/	S288c));
AS2_4948_chr_06_polished	130373	130840	-	YFR003C	YPI1:	Type	1	phosphatases	regulator	YPI1	(Saccharomyces	cerevisiae	(strain	ATCC	204508	/	S288c));
AS2_4948_chr_06_polished	131111	132031	+	YFR004W	RPN11:	26S	proteasome	regulatory	subunit	RPN11	(Saccharomyces	cerevisiae	(strain	ATCC	204508	/	S288c));
AS2_4948_chr_06_polished	132217	133566	-	YFR005C	SAD1:	Pre-mRNA-splicing	factor	SAD1	(Saccharomyces	cerevisiae	(strain	ATCC	204508	/	S288c));
AS2_4948_chr_06_polished	133983	135431	+	YFR006W:	Uncharacterized	peptidase	YFR006W	(Saccharomyces	cerevisiae	(strain	ATCC	204508	/	S288c));
AS2_4948_chr_06_polished	136449	137510	+	YFR007W	YFH7:	ATP-dependent	kinase	YFH7	(Saccharomyces	cerevisiae	(strain	ATCC	204508	/	S288c));
AS2_4948_chr_06_polished	137683	138363	+	YFR008W	FAR7:	Factor	arrest	protein	7	(Saccharomyces	cerevisiae	(strain	ATCC	204508	/	S288c));
AS2_4948_chr_06_polished	144968	147097	+	YFR015C	GSY1:	Glycogen	[starch]	synthase	isoform	1	(Saccharomyces	cerevisiae	(strain	ATCC	204508	/	S288c));
AS2_4948_chr_06_polished	147496	148824	+	YFR014C	CMK1:	Calcium/calmodulin-dependent	protein	kinase	I	(Saccharomyces	cerevisiae	(strain	ATCC	204508	/	S288c));
AS2_4948_chr_06_polished	149088	151490	-	YFR013W	IOC3:	ISWI	one	complex	protein	3	(Saccharomyces	cerevisiae	(strain	ATCC	204508	/	S288c));
AS2_4948_chr_06_polished	152098	153507	-	YFR012W:	Putative	uncharacterized	protein	YFR012W	(Saccharomyces	cerevisiae	(strain	ATCC	204508	/	S288c));
AS2_4948_chr_06_polished	154163	154675	+	YFR011C	AIM13:	Altered	inheritance	of	mitochondria	protein	13%2C	mitochondrial	(Saccharomyces	cerevisiae	(strain	ATCC	204508	/	S288c));
AS2_4948_chr_06_polished	154875	156377	-	YFR010W	UBP6:	Ubiquitin	carboxyl-terminal	hydrolase	6	(Saccharomyces	cerevisiae	(strain	ATCC	204508	/	S288c));
AS2_4948_chr_06_polished	156704	158962	-	YFR009W	GCN20:	Protein	GCN20	(Saccharomyces	cerevisiae	(strain	ATCC	204508	/	S288c));
AS2_4948_chr_06_polished	159845	161581	-	YFR017C:	Uncharacterized	protein	YFR017C	(Saccharomyces	cerevisiae	(strain	ATCC	204508	/	S288c));
AS2_4948_chr_06_polished	161815	162915	-	YFR018C:	Uncharacterized	protein	YFR018C	(Saccharomyces	cerevisiae	(strain	ATCC	204508	/	S288c));
AS2_4948_chr_06_polished	163166	170104	+	YFR019W	FAB1:	1-phosphatidylinositol	3-phosphate	5-kinase	FAB1	(Saccharomyces	cerevisiae	(strain	ATCC	204508	/	S288c));
AS2_4948_chr_06_polished	171213	172715	+	YFR021W	ATG18:	Autophagy-related	protein	18	(Saccharomyces	cerevisiae	(strain	ATCC	204508	/	S288c));
AS2_4948_chr_06_polished	173232	175406	+	YFR022W	ROG3:	Protein	ROG3	(Saccharomyces	cerevisiae	(strain	ATCC	204508	/	S288c));
AS2_4948_chr_06_polished	176365	177957	+	YFR023W	PES4:	Protein	PES4	(Saccharomyces	cerevisiae	(strain	ATCC	204508	/	S288c));
AS2_4948_chr_06_polished	178018	178209	+	YFR023W	PES4:	Protein	PES4	(Saccharomyces	cerevisiae	(strain	ATCC	204508	/	S288c));
AS2_4948_chr_06_polished	178476	179977	-	YFR024C-A	LSB3:	LAS	seventeen-binding	protein	3	(Saccharomyces	cerevisiae	(strain	ATCC	204508	/	S288c));
AS2_4948_chr_06_polished	180248	181255	-	YFR025C	HIS2:	Histidinol-phosphatase	(Saccharomyces	cerevisiae	(strain	ATCC	204508	/	S288c));
AS2_4948_chr_06_polished	183583	184425	+	YFR027W	ECO1:	N-acetyltransferase	ECO1	(Saccharomyces	cerevisiae	(strain	ATCC	204508	/	S288c));
AS2_4948_chr_06_polished	184516	186174	-	YFR028C	CDC14:	Tyrosine-protein	phosphatase	CDC14	(Saccharomyces	cerevisiae	(strain	ATCC	204508	/	S288c));
AS2_4948_chr_06_polished	186951	188981	+	YFR029W	PTR3:	SPS-sensor	component	PTR3	(Saccharomyces	cerevisiae	(strain	ATCC	204508	/	S288c));
AS2_4948_chr_06_polished	189276	192383	+	YFR030W	MET10:	Sulfite	reductase	[NADPH]	flavoprotein	component	(Saccharomyces	cerevisiae	(strain	ATCC	204508	/	S288c));
AS2_4948_chr_06_polished	192581	196093	-	YFR031C	SMC2:	Structural	maintenance	of	chromosomes	protein	2	(Saccharomyces	cerevisiae	(strain	ATCC	204508	/	S288c));
AS2_4948_chr_06_polished	196491	197454	-	YIL018W	RPL2B:	60S	ribosomal	protein	L2-B	(Saccharomyces	cerevisiae	(strain	ATCC	204508	/	S288c));
AS2_4948_chr_06_polished	198009	198848	-	YFR032C	RRT5:	Regulator	of	rDNA	transcription	protein	5	(Saccharomyces	cerevisiae	(strain	ATCC	204508	/	S288c));
AS2_4948_chr_06_polished	198974	199628	-	YFR032C-A	RPL29:	60S	ribosomal	protein	L29	(Saccharomyces	cerevisiae	(strain	ATCC	204508	/	S288c));
AS2_4948_chr_06_polished	200065	200493	-	YFR033C	QCR6:	Cytochrome	b-c1	complex	subunit	6	(Saccharomyces	cerevisiae	(strain	ATCC	204508	/	S288c));
AS2_4948_chr_06_polished	200694	201620	-	YFR034C	PHO4:	Phosphate	system	positive	regulatory	protein	PHO4	(Saccharomyces	cerevisiae	(strain	ATCC	204508	/	S288c));
AS2_4948_chr_06_polished	205163	205522	+	YFR036W	CDC26:	Anaphase-promoting	complex	subunit	CDC26	(Saccharomyces	cerevisiae	(strain	ATCC	204508	/	S288c));
AS2_4948_chr_06_polished	205604	207277	-	YFR037C	RSC8:	Chromatin	structure-remodeling	complex	protein	RSC8	(Saccharomyces	cerevisiae	(strain	ATCC	204508	/	S288c));
AS2_4948_chr_06_polished	207447	209996	+	YFR038W	IRC5:	Uncharacterized	ATP-dependent	helicase	IRC5	(Saccharomyces	cerevisiae	(strain	ATCC	204508	/	S288c));
AS2_4948_chr_06_polished	210056	211567	-	YFR039C:	Uncharacterized	protein	YFR039C	(Saccharomyces	cerevisiae	(strain	ATCC	204508	/	S288c));
AS2_4948_chr_06_polished	212250	215261	+	YFR040W	SAP155:	SIT4-associating	protein	SAP155	(Saccharomyces	cerevisiae	(strain	ATCC	204508	/	S288c));
AS2_4948_chr_06_polished	215392	216279	-	YFR041C	ERJ5:	ER-localized	J	domain-containing	protein	5	(Saccharomyces	cerevisiae	(strain	ATCC	204508	/	S288c));
AS2_4948_chr_06_polished	216580	217086	+	YFR042W	KEG1:	Beta-1%2C6-glucan	synthesis-associated	protein	KEG1	(Saccharomyces	cerevisiae	(strain	ATCC	204508	/	S288c));
AS2_4948_chr_06_polished	217121	217837	-	YFR043C	IRC6:	Increased	recombination	centers	protein	6	(Saccharomyces	cerevisiae	(strain	ATCC	204508	/	S288c));
AS2_4948_chr_06_polished	217998	219443	-	YFR044C	DUG1:	Cys-Gly	metallodipeptidase	DUG1	(Saccharomyces	cerevisiae	(strain	ATCC	204508	/	S288c));
AS2_4948_chr_06_polished	220009	221013	+	YFR045W:	Uncharacterized	mitochondrial	carrier	YFR045W	(Saccharomyces	cerevisiae	(strain	ATCC	204508	/	S288c));
AS2_4948_chr_06_polished	221106	222230	-	YFR046C	CNN1:	Kinetochore-associated	protein	CNN1	(Saccharomyces	cerevisiae	(strain	ATCC	204508	/	S288c));
AS2_4948_chr_06_polished	222345	223232	-	YFR047C	BNA6:	Nicotinate-nucleotide	pyrophosphorylase	[carboxylating]	(Saccharomyces	cerevisiae	(strain	ATCC	204508	/	S288c));
AS2_4948_chr_06_polished	224200	226952	+	YFR048W	RMD8:	Sporulation	protein	RMD8	(Saccharomyces	cerevisiae	(strain	ATCC	204508	/	S288c));
AS2_4948_chr_06_polished	227118	227918	-	YFR050C	PRE4:	Proteasome	component	PRE4	(Saccharomyces	cerevisiae	(strain	ATCC	204508	/	S288c));
AS2_4948_chr_06_polished	228207	229844	-	YFR051C	RET2:	Coatomer	subunit	delta	(Saccharomyces	cerevisiae	(strain	ATCC	204508	/	S288c));
AS2_4948_chr_06_polished	230541	231365	+	YFR052W	RPN12:	26S	proteasome	regulatory	subunit	RPN12	(Saccharomyces	cerevisiae	(strain	ATCC	204508	/	S288c));
AS2_4948_chr_06_polished	231634	233091	-	YFR053C	HXK1:	Hexokinase-1	(Saccharomyces	cerevisiae	(strain	ATCC	204508	/	S288c));
AS2_4948_chr_06_polished	235868	239005	-	YHR211W	FLO5:	Flocculation	protein	FLO5	(Saccharomyces	cerevisiae	(strain	ATCC	204508	/	S288c));
AS2_4948_chr_06_polished	244409	245128	-	YKL070W:	Uncharacterized	protein	YKL070W	(Saccharomyces	cerevisiae	(strain	ATCC	204508	/	S288c));
AS2_4948_chr_06_polished	246750	247955	+	YFR055W	IRC7:	Putative	cystathionine	beta-lyase	(Saccharomyces	cerevisiae	(strain	ATCC	204508	/	S288c));
AS2_4948_chr_06_polished	249083	249831	-	YOL154W	ZPS1:	Protein	ZPS1	(Saccharomyces	cerevisiae	(strain	ATCC	204508	/	S288c));
AS2_4948_chr_06_polished	252108	253238	-	YCR102C:	Uncharacterized	protein	YCR102C	(Saccharomyces	cerevisiae	(strain	ATCC	204508	/	S288c));
AS2_4948_chr_06_polished	257809	258042	+	YNR058W	BIO3:	Adenosylmethionine-8-amino-7-oxononanoate	aminotransferase	(Saccharomyces	cerevisiae	(strain	ATCC	204508	/	S288c));
AS2_4948_chr_06_polished	259353	260348	+	YJR154W:	Uncharacterized	protein	YJR154W	(Saccharomyces	cerevisiae	(strain	ATCC	204508	/	S288c));
AS2_4948_chr_06_polished	260972	262376	+	YAR071W	PHO11:	Acid	phosphatase	PHO11	(Saccharomyces	cerevisiae	(strain	ATCC	204508	/	S288c));
AS2_4948_chr_07_polished	4054	5574	+	YGR289C	MAL11:	General	alpha-glucoside	permease	(Saccharomyces	cerevisiae	(strain	ATCC	204508	/	S288c));
AS2_4948_chr_07_polished	5607	5876	+	YGR289C	MAL11:	General	alpha-glucoside	permease	(Saccharomyces	cerevisiae	(strain	ATCC	204508	/	S288c));
AS2_4948_chr_07_polished	8862	9947	-	YJR153W	PGU1:	Polygalacturonase	(Saccharomyces	cerevisiae	(strain	ATCC	204508	/	S288c));
AS2_4948_chr_07_polished	13488	15907	+	YNR069C	BSC5:	Bypass	of	stop	codon	protein	5	(Saccharomyces	cerevisiae	(strain	ATCC	204508	/	S288c));
AS2_4948_chr_07_polished	16693	20100	+	YNR067C	DSE4:	Endo-1%2C3(4)-beta-glucanase	1	(Saccharomyces	cerevisiae	(strain	ATCC	204508	/	S288c));
AS2_4948_chr_07_polished	20903	21778	+	YNR064C:	Uncharacterized	hydrolase	YNR064C	(Saccharomyces	cerevisiae	(strain	ATCC	204508	/	S288c));
AS2_4948_chr_07_polished	23990	25381	-	YNR063W:	Uncharacterized	transcriptional	regulatory	protein	YNR063W	(Saccharomyces	cerevisiae	(strain	ATCC	204508	/	S288c));
AS2_4948_chr_07_polished	27134	27787	+	YNR062C:	Uncharacterized	membrane	protein	YNR062C	(Saccharomyces	cerevisiae	(strain	ATCC	204508	/	S288c));
AS2_4948_chr_07_polished	32898	33263	+	YOL161C	PAU20:	Seripauperin-20	(Saccharomyces	cerevisiae	(strain	ATCC	204508	/	S288c));
AS2_4948_chr_07_polished	34197	35945	-	YNR055C	HOL1:	Protein	HOL1	(Saccharomyces	cerevisiae	(strain	ATCC	204508	/	S288c));
AS2_4948_chr_07_polished	37616	39036	-	YNR056C	BIO5:	7-keto	8-aminopelargonic	acid	transporter	(Saccharomyces	cerevisiae	(strain	ATCC	204508	/	S288c));
AS2_4948_chr_07_polished	39196	39918	-	YNR057C	BIO4:	Dethiobiotin	synthetase	(Saccharomyces	cerevisiae	(strain	ATCC	204508	/	S288c));
AS2_4948_chr_07_polished	40138	41580	+	YNR058W	BIO3:	Adenosylmethionine-8-amino-7-oxononanoate	aminotransferase	(Saccharomyces	cerevisiae	(strain	ATCC	204508	/	S288c));
AS2_4948_chr_07_polished	42620	44352	+	YNR059W	MNT4:	Probable	alpha-1%2C3-mannosyltransferase	MNT4	(Saccharomyces	cerevisiae	(strain	ATCC	204508	/	S288c));
AS2_4948_chr_07_polished	46006	46389	+	YNR060W	FRE4:	Ferric	reductase	transmembrane	component	4	(Saccharomyces	cerevisiae	(strain	ATCC	204508	/	S288c));
AS2_4948_chr_07_polished	46515	47660	+	YNR060W	FRE4:	Ferric	reductase	transmembrane	component	4	(Saccharomyces	cerevisiae	(strain	ATCC	204508	/	S288c));
AS2_4948_chr_07_polished	47726	48157	+	YNR060W	FRE4:	Ferric	reductase	transmembrane	component	4	(Saccharomyces	cerevisiae	(strain	ATCC	204508	/	S288c));
AS2_4948_chr_07_polished	52042	56316	+	YNR070W	PDR18:	ABC	transporter	ATP-binding	protein/permease	PDR18	(Saccharomyces	cerevisiae	(strain	ATCC	204508	/	S288c));
AS2_4948_chr_07_polished	57426	58565	-	YNR074C	AIF1:	Apoptosis-inducing	factor	1	(Saccharomyces	cerevisiae	(strain	ATCC	204508	/	S288c));
AS2_4948_chr_07_polished	59520	60551	-	YNR071C:	Uncharacterized	isomerase	YNR071C	(Saccharomyces	cerevisiae	(strain	ATCC	204508	/	S288c));
AS2_4948_chr_07_polished	62600	64972	-	YER184C:	Uncharacterized	transcriptional	regulatory	protein	YER184C	(Saccharomyces	cerevisiae	(strain	ATCC	204508	/	S288c));
AS2_4948_chr_07_polished	65696	66610	+	YER185W	PUG1:	Protoporphyrin	uptake	protein	1	(Saccharomyces	cerevisiae	(strain	ATCC	204508	/	S288c));
AS2_4948_chr_07_polished	72865	74372	+	YGL255W	ZRT1:	Zinc-regulated	transporter	1	(Saccharomyces	cerevisiae	(strain	ATCC	204508	/	S288c));
AS2_4948_chr_07_polished	74551	75450	+	YGL254W	FZF1:	Zinc	finger	protein	FZF1	(Saccharomyces	cerevisiae	(strain	ATCC	204508	/	S288c));
AS2_4948_chr_07_polished	76157	77617	+	YGL253W	HXK2:	Hexokinase-2	(Saccharomyces	cerevisiae	(strain	ATCC	204508	/	S288c));
AS2_4948_chr_07_polished	77941	79707	-	YGL252C	RTG2:	Retrograde	regulation	protein	2	(Saccharomyces	cerevisiae	(strain	ATCC	204508	/	S288c));
AS2_4948_chr_07_polished	80168	84083	-	YGL251C	HFM1:	ATP-dependent	DNA	helicase	MER3	(Saccharomyces	cerevisiae	(strain	ATCC	204508	/	S288c));
AS2_4948_chr_07_polished	84210	84932	+	YGL250W	RMR1:	Reduced	meiotic	recombination	protein	1	(Saccharomyces	cerevisiae	(strain	ATCC	204508	/	S288c));
AS2_4948_chr_07_polished	85402	87528	+	YGL249W	ZIP2:	Protein	ZIP2	(Saccharomyces	cerevisiae	(strain	ATCC	204508	/	S288c));
AS2_4948_chr_07_polished	87976	89085	+	YGL248W	PDE1:	3'%2C5'-cyclic-nucleotide	phosphodiesterase	1	(Saccharomyces	cerevisiae	(strain	ATCC	204508	/	S288c));
AS2_4948_chr_07_polished	89295	89891	+	YGL247W	BRR6:	Nucleus	export	protein	BRR6	(Saccharomyces	cerevisiae	(strain	ATCC	204508	/	S288c));
AS2_4948_chr_07_polished	89979	91148	-	YGL246C	RAI1:	RAT1-interacting	protein	(Saccharomyces	cerevisiae	(strain	ATCC	204508	/	S288c));
AS2_4948_chr_07_polished	91399	93525	+	YGL245W	GUS1:	Glutamate--tRNA	ligase%2C	cytoplasmic	(Saccharomyces	cerevisiae	(strain	ATCC	204508	/	S288c));
AS2_4948_chr_07_polished	93886	95598	+	YGL244W	RTF1:	RNA	polymerase-associated	protein	RTF1	(Saccharomyces	cerevisiae	(strain	ATCC	204508	/	S288c));
AS2_4948_chr_07_polished	95767	96924	+	YGL243W	TAD1:	tRNA-specific	adenosine	deaminase	1	(Saccharomyces	cerevisiae	(strain	ATCC	204508	/	S288c));
AS2_4948_chr_07_polished	97063	97608	-	YGL242C:	Ankyrin	repeat-containing	protein	YGL242C	(Saccharomyces	cerevisiae	(strain	ATCC	204508	/	S288c));
AS2_4948_chr_07_polished	97840	100872	+	YGL241W	KAP114:	Importin	subunit	beta-5	(Saccharomyces	cerevisiae	(strain	ATCC	204508	/	S288c));
AS2_4948_chr_07_polished	101037	101789	+	YGL240W	DOC1:	Anaphase-promoting	complex	subunit	DOC1	(Saccharomyces	cerevisiae	(strain	ATCC	204508	/	S288c));
AS2_4948_chr_07_polished	101980	104862	+	YGL238W	CSE1:	Importin	alpha	re-exporter	(Saccharomyces	cerevisiae	(strain	ATCC	204508	/	S288c));
AS2_4948_chr_07_polished	105180	105947	-	YGL237C	HAP2:	Transcriptional	activator	HAP2	(Saccharomyces	cerevisiae	(strain	ATCC	204508	/	S288c));
AS2_4948_chr_07_polished	106216	108237	-	YGL236C	MTO1:	Mitochondrial	translation	optimization	protein	1	(Saccharomyces	cerevisiae	(strain	ATCC	204508	/	S288c));
AS2_4948_chr_07_polished	107975	108286	+	YGL235W:	Uncharacterized	protein	YGL235W	(Saccharomyces	cerevisiae	(strain	ATCC	204508	/	S288c));
AS2_4948_chr_07_polished	108890	111298	+	ADE5%2C7:	Bifunctional	purine	biosynthetic	protein	ADE5%2C7	(Saccharomyces	cerevisiae	(strain	ATCC	204508	/	S288c));
AS2_4948_chr_07_polished	111543	114275	+	YGL233W	SEC15:	Exocyst	complex	component	SEC15	(Saccharomyces	cerevisiae	(strain	ATCC	204508	/	S288c));
AS2_4948_chr_07_polished	114508	115437	+	YGL232W	TAN1:	tRNA	acetyltransferase	TAN1	(Saccharomyces	cerevisiae	(strain	ATCC	204508	/	S288c));
AS2_4948_chr_07_polished	115494	116066	-	YGL231C	EMC4:	ER	membrane	protein	complex	subunit	4	(Saccharomyces	cerevisiae	(strain	ATCC	204508	/	S288c));
AS2_4948_chr_07_polished	116949	119393	-	YGL229C	SAP4:	SIT4-associating	protein	SAP4	(Saccharomyces	cerevisiae	(strain	ATCC	204508	/	S288c));
AS2_4948_chr_07_polished	119989	121710	+	YGL228W	SHE10:	Sensitivity	to	high	expression	protein	10	(Saccharomyces	cerevisiae	(strain	ATCC	204508	/	S288c));
AS2_4948_chr_07_polished	122007	124901	+	YGL227W	VID30:	Vacuolar	import	and	degradation	protein	30	(Saccharomyces	cerevisiae	(strain	ATCC	204508	/	S288c));
AS2_4948_chr_07_polished	125097	125495	-	YGL226C-A	OST5:	Dolichyl-diphosphooligosaccharide--protein	glycosyltransferase	subunit	OST5	(Saccharomyces	cerevisiae	(strain	ATCC	204508	/	S288c));
AS2_4948_chr_07_polished	125689	126060	+	YGL226W	MTC3:	Maintenance	of	telomere	capping	protein	3%2C	mitochondrial	(Saccharomyces	cerevisiae	(strain	ATCC	204508	/	S288c));
AS2_4948_chr_07_polished	129503	129883	+	YMR325W	PAU19:	Seripauperin-19	(Saccharomyces	cerevisiae	(strain	ATCC	204508	/	S288c));
AS2_4948_chr_07_polished	130438	131451	+	YGL225W	VRG4:	GDP-mannose	transporter	1	(Saccharomyces	cerevisiae	(strain	ATCC	204508	/	S288c));
AS2_4948_chr_07_polished	131557	132399	-	YGL224C	SDT1:	Suppressor	of	disruption	of	TFIIS	(Saccharomyces	cerevisiae	(strain	ATCC	204508	/	S288c));
AS2_4948_chr_07_polished	132579	133838	-	YGL223C	COG1:	Conserved	oligomeric	Golgi	complex	subunit	1	(Saccharomyces	cerevisiae	(strain	ATCC	204508	/	S288c));
AS2_4948_chr_07_polished	134144	134695	-	YGL222C	EDC1:	Enhancer	of	mRNA-decapping	protein	1	(Saccharomyces	cerevisiae	(strain	ATCC	204508	/	S288c));
AS2_4948_chr_07_polished	134926	135792	-	YGL221C	NIF3:	NGG1-interacting	factor	3	(Saccharomyces	cerevisiae	(strain	ATCC	204508	/	S288c));
AS2_4948_chr_07_polished	135966	136223	+	YGL220W	FRA2:	Fe	repressor	of	activation	2	(Saccharomyces	cerevisiae	(strain	ATCC	204508	/	S288c));
AS2_4948_chr_07_polished	136323	137714	-	YGL219C	MDM34:	Mitochondrial	distribution	and	morphology	protein	34	(Saccharomyces	cerevisiae	(strain	ATCC	204508	/	S288c));
AS2_4948_chr_07_polished	138341	140794	+	YGL216W	KIP3:	Kinesin-like	protein	KIP3	(Saccharomyces	cerevisiae	(strain	ATCC	204508	/	S288c));
AS2_4948_chr_07_polished	141473	142804	+	YGL215W	CLG1:	PHO85	cyclin	CLG1	(Saccharomyces	cerevisiae	(strain	ATCC	204508	/	S288c));
AS2_4948_chr_07_polished	143655	144848	-	YGL213C	SKI8:	Antiviral	protein	SKI8	(Saccharomyces	cerevisiae	(strain	ATCC	204508	/	S288c));
AS2_4948_chr_07_polished	145062	145988	+	YGL212W	VAM7:	Vacuolar	morphogenesis	protein	7	(Saccharomyces	cerevisiae	(strain	ATCC	204508	/	S288c));
AS2_4948_chr_07_polished	146124	147203	+	YGL211W	NCS6:	Cytoplasmic	tRNA	2-thiolation	protein	1	(Saccharomyces	cerevisiae	(strain	ATCC	204508	/	S288c));
AS2_4948_chr_07_polished	147406	148071	+	YGL210W	YPT32:	GTP-binding	protein	YPT32/YPT11	(Saccharomyces	cerevisiae	(strain	ATCC	204508	/	S288c));
AS2_4948_chr_07_polished	149503	150693	+	YGL209W	MIG2:	Regulatory	protein	MIG2	(Saccharomyces	cerevisiae	(strain	ATCC	204508	/	S288c));
AS2_4948_chr_07_polished	151127	152305	+	YGL208W	SIP2:	SNF1	protein	kinase	subunit	beta-2	(Saccharomyces	cerevisiae	(strain	ATCC	204508	/	S288c));
AS2_4948_chr_07_polished	152719	155829	+	YGL207W	SPT16:	FACT	complex	subunit	SPT16	(Saccharomyces	cerevisiae	(strain	ATCC	204508	/	S288c));
AS2_4948_chr_07_polished	156318	161276	-	YGL206C	CHC1:	Clathrin	heavy	chain	(Saccharomyces	cerevisiae	(strain	ATCC	204508	/	S288c));
AS2_4948_chr_07_polished	161927	164176	+	YGL205W	POX1:	Acyl-coenzyme	A	oxidase	(Saccharomyces	cerevisiae	(strain	ATCC	204508	/	S288c));
AS2_4948_chr_07_polished	165885	168161	-	YGL203C	KEX1:	Pheromone-processing	carboxypeptidase	KEX1	(Saccharomyces	cerevisiae	(strain	ATCC	204508	/	S288c));
AS2_4948_chr_07_polished	169884	171386	+	YGL202W	ARO8:	Aromatic/aminoadipate	aminotransferase	1	(Saccharomyces	cerevisiae	(strain	ATCC	204508	/	S288c));
AS2_4948_chr_07_polished	171603	174674	-	YGL201C	MCM6:	DNA	replication	licensing	factor	MCM6	(Saccharomyces	cerevisiae	(strain	ATCC	204508	/	S288c));
AS2_4948_chr_07_polished	176604	177215	-	YGL200C	EMP24:	Endosomal	protein	P24B	(Saccharomyces	cerevisiae	(strain	ATCC	204508	/	S288c));
AS2_4948_chr_07_polished	178677	183128	+	YGL197W	MDS3:	Negative	regulator	of	sporulation	MDS3	(Saccharomyces	cerevisiae	(strain	ATCC	204508	/	S288c));
AS2_4948_chr_07_polished	183863	185149	+	YGL196W	DSD1:	D-serine	dehydratase	(Saccharomyces	cerevisiae	(strain	ATCC	204508	/	S288c));
AS2_4948_chr_07_polished	185521	193539	+	YGL195W	GCN1:	Translational	activator	GCN1	(Saccharomyces	cerevisiae	(strain	ATCC	204508	/	S288c));
AS2_4948_chr_07_polished	193733	193975	-	YGL194C-A:	Uncharacterized	protein	YGL194C-A	(Saccharomyces	cerevisiae	(strain	ATCC	204508	/	S288c));
AS2_4948_chr_07_polished	194336	195694	-	YGL194C	HOS2:	Probable	histone	deacetylase	HOS2	(Saccharomyces	cerevisiae	(strain	ATCC	204508	/	S288c));
AS2_4948_chr_07_polished	196213	197997	+	YGL192W	IME4:	N6-adenosine-methyltransferase	IME4	(Saccharomyces	cerevisiae	(strain	ATCC	204508	/	S288c));
AS2_4948_chr_07_polished	198765	199154	+	YGL191W	COX13:	Cytochrome	c	oxidase	subunit	6A%2C	mitochondrial	(Saccharomyces	cerevisiae	(strain	ATCC	204508	/	S288c));
AS2_4948_chr_07_polished	199790	201388	-	YGL190C	CDC55:	Protein	phosphatase	PP2A	regulatory	subunit	B	(Saccharomyces	cerevisiae	(strain	ATCC	204508	/	S288c));
AS2_4948_chr_07_polished	202202	202561	-	YGL189C	RPS26A:	40S	ribosomal	protein	S26-A	(Saccharomyces	cerevisiae	(strain	ATCC	204508	/	S288c));
AS2_4948_chr_07_polished	203697	204164	-	YGL187C	COX4:	Cytochrome	c	oxidase	subunit	4%2C	mitochondrial	(Saccharomyces	cerevisiae	(strain	ATCC	204508	/	S288c));
AS2_4948_chr_07_polished	205040	206776	-	YGL186C	TPN1:	Vitamin	B6	transporter	TPN1	(Saccharomyces	cerevisiae	(strain	ATCC	204508	/	S288c));
AS2_4948_chr_07_polished	207159	208298	-	YGL185C:	Putative	2-hydroxyacid	dehydrogenase	YGL185C	(Saccharomyces	cerevisiae	(strain	ATCC	204508	/	S288c));
AS2_4948_chr_07_polished	208605	210002	-	YGL184C	STR3:	Cystathionine	beta-lyase	(Saccharomyces	cerevisiae	(strain	ATCC	204508	/	S288c));
AS2_4948_chr_07_polished	210539	211063	-	YGL183C	MND1:	Meiotic	nuclear	division	protein	1	(Saccharomyces	cerevisiae	(strain	ATCC	204508	/	S288c));
AS2_4948_chr_07_polished	211943	213154	+	YGL181W	GTS1:	Protein	GTS1	(Saccharomyces	cerevisiae	(strain	ATCC	204508	/	S288c));
AS2_4948_chr_07_polished	214098	216785	+	YGL180W	ATG1:	Serine/threonine-protein	kinase	ATG1	(Saccharomyces	cerevisiae	(strain	ATCC	204508	/	S288c));
AS2_4948_chr_07_polished	217424	219139	-	YGL179C	TOS3:	Serine/threonine-protein	kinase	TOS3	(Saccharomyces	cerevisiae	(strain	ATCC	204508	/	S288c));
AS2_4948_chr_07_polished	222993	225467	+	YGL178W	MPT5:	Suppressor	protein	MPT5	(Saccharomyces	cerevisiae	(strain	ATCC	204508	/	S288c));
AS2_4948_chr_07_polished	226322	227995	-	YGL176C:	Uncharacterized	protein	YGL176C	(Saccharomyces	cerevisiae	(strain	ATCC	204508	/	S288c));
AS2_4948_chr_07_polished	228217	229260	-	YGL175C	SAE2:	DNA	endonuclease	SAE2	(Saccharomyces	cerevisiae	(strain	ATCC	204508	/	S288c));
AS2_4948_chr_07_polished	229483	230283	+	YGL174W	BUD13:	Pre-mRNA-splicing	factor	CWC26	(Saccharomyces	cerevisiae	(strain	ATCC	204508	/	S288c));
AS2_4948_chr_07_polished	230483	235057	-	YGL173C	KEM1:	5'-3'	exoribonuclease	1	(Saccharomyces	cerevisiae	(strain	ATCC	204508	/	S288c));
AS2_4948_chr_07_polished	235629	237026	+	YGL172W	NUP49:	Nucleoporin	NUP49/NSP49	(Saccharomyces	cerevisiae	(strain	ATCC	204508	/	S288c));
AS2_4948_chr_07_polished	237294	238970	+	YGL171W	ROK1:	ATP-dependent	RNA	helicase	ROK1	(Saccharomyces	cerevisiae	(strain	ATCC	204508	/	S288c));
AS2_4948_chr_07_polished	239130	240347	-	YGL170C	SPO74:	Sporulation-specific	protein	74	(Saccharomyces	cerevisiae	(strain	ATCC	204508	/	S288c));
AS2_4948_chr_07_polished	241054	242307	+	YGL169W	SUA5:	tRNA	threonylcarbamoyladenosine	biosynthesis	protein	SUA5	(Saccharomyces	cerevisiae	(strain	ATCC	204508	/	S288c));
AS2_4948_chr_07_polished	242600	245452	-	YGL167C	PMR1:	Calcium-transporting	ATPase	1	(Saccharomyces	cerevisiae	(strain	ATCC	204508	/	S288c));
AS2_4948_chr_07_polished	246131	246829	+	YGL166W	CUP2:	Transcriptional	activator	protein	CUP2	(Saccharomyces	cerevisiae	(strain	ATCC	204508	/	S288c));
AS2_4948_chr_07_polished	246905	248227	-	YGL164C	YRB30:	Ran-specific	GTPase-activating	protein	30	(Saccharomyces	cerevisiae	(strain	ATCC	204508	/	S288c));
AS2_4948_chr_07_polished	248654	251350	-	YGL163C	RAD54:	DNA	repair	and	recombination	protein	RAD54	(Saccharomyces	cerevisiae	(strain	ATCC	204508	/	S288c));
AS2_4948_chr_07_polished	253006	253932	+	YGL162W	SUT1:	Sterol	uptake	protein	1	(Saccharomyces	cerevisiae	(strain	ATCC	204508	/	S288c));
AS2_4948_chr_07_polished	254146	255084	-	YGL161C	YIP5:	Protein	YIP5	(Saccharomyces	cerevisiae	(strain	ATCC	204508	/	S288c));
AS2_4948_chr_07_polished	255502	257217	+	YGL160W	AIM14:	Probable	metalloreductase	AIM14	(Saccharomyces	cerevisiae	(strain	ATCC	204508	/	S288c));
AS2_4948_chr_07_polished	257644	258768	+	YGL159W:	Uncharacterized	protein	YGL159W	(Saccharomyces	cerevisiae	(strain	ATCC	204508	/	S288c));
AS2_4948_chr_07_polished	261599	263173	+	YGL158W	RCK1:	Serine/threonine-protein	kinase	RCK1	(Saccharomyces	cerevisiae	(strain	ATCC	204508	/	S288c));
AS2_4948_chr_07_polished	263652	264698	+	YGL157W	ARI1:	NADPH-dependent	aldehyde	reductase	ARI1	(Saccharomyces	cerevisiae	(strain	ATCC	204508	/	S288c));
AS2_4948_chr_07_polished	265087	268338	+	YGL156W	AMS1:	Alpha-mannosidase	(Saccharomyces	cerevisiae	(strain	ATCC	204508	/	S288c));
AS2_4948_chr_07_polished	268754	269884	+	YGL155W	CDC43:	Geranylgeranyl	transferase	type-1	subunit	beta	(Saccharomyces	cerevisiae	(strain	ATCC	204508	/	S288c));
AS2_4948_chr_07_polished	269991	270800	-	YGL154C	LYS5:	L-aminoadipate-semialdehyde	dehydrogenase-phosphopantetheinyl	transferase	(Saccharomyces	cerevisiae	(strain	ATCC	204508	/	S288c));
AS2_4948_chr_07_polished	270987	272012	+	YGL153W	PEX14:	Peroxisomal	membrane	protein	PEX14	(Saccharomyces	cerevisiae	(strain	ATCC	204508	/	S288c));
AS2_4948_chr_07_polished	272258	275653	+	YGL151W	NUT1:	Mediator	of	RNA	polymerase	II	transcription	subunit	5	(Saccharomyces	cerevisiae	(strain	ATCC	204508	/
AS2_4948_chr_07_polished	275837	280285	-	YGL150C	INO80:	Putative	DNA	helicase	INO80	(Saccharomyces	cerevisiae	(strain	ATCC	204508	/	S288c));
AS2_4948_chr_07_polished	281141	282271	+	YGL148W	ARO2:	Chorismate	synthase	(Saccharomyces	cerevisiae	(strain	ATCC	204508	/	S288c));
AS2_4948_chr_07_polished	282469	283044	-	YGL147C	RPL9A:	60S	ribosomal	protein	L9-A	(Saccharomyces	cerevisiae	(strain	ATCC	204508	/	S288c));
AS2_4948_chr_07_polished	283454	284389	-	YGL146C	RRT6:	Regulator	of	rDNA	transcription	protein	6	(Saccharomyces	cerevisiae	(strain	ATCC	204508	/	S288c));
AS2_4948_chr_07_polished	284923	287013	+	YGL145W	TIP20:	Protein	transport	protein	TIP20	(Saccharomyces	cerevisiae	(strain	ATCC	204508	/	S288c));
AS2_4948_chr_07_polished	287105	289165	-	YGL144C	ROG1:	Putative	lipase	ROG1	(Saccharomyces	cerevisiae	(strain	ATCC	204508	/	S288c));
AS2_4948_chr_07_polished	289360	290601	-	YGL143C	MRF1:	Peptide	chain	release	factor	1%2C	mitochondrial	(Saccharomyces	cerevisiae	(strain	ATCC	204508	/	S288c));
AS2_4948_chr_07_polished	290970	292820	-	YGL142C	GPI10:	GPI	mannosyltransferase	3	(Saccharomyces	cerevisiae	(strain	ATCC	204508	/	S288c));
AS2_4948_chr_07_polished	293057	295798	+	YGL141W	HUL5:	Probable	E3	ubiquitin-protein	ligase	HUL5	(Saccharomyces	cerevisiae	(strain	ATCC	204508	/	S288c));
AS2_4948_chr_07_polished	296102	299758	-	YGL140C:	Uncharacterized	membrane	protein	YGL140C	(Saccharomyces	cerevisiae	(strain	ATCC	204508	/	S288c));
AS2_4948_chr_07_polished	300472	302886	+	YGL139W	FLC3:	Putative	flavin	carrier	protein	3	(Saccharomyces	cerevisiae	(strain	ATCC	204508	/	S288c));
AS2_4948_chr_07_polished	303288	304319	-	YGL138C:	Uncharacterized	protein	YGL138C	(Saccharomyces	cerevisiae	(strain	ATCC	204508	/	S288c));
AS2_4948_chr_07_polished	304647	307556	+	YGL137W	SEC27:	Coatomer	subunit	beta'	(Saccharomyces	cerevisiae	(strain	ATCC	204508	/	S288c));
AS2_4948_chr_07_polished	307705	308664	-	YGL136C	MRM2:	Ribosomal	RNA	methyltransferase	MRM2%2C	mitochondrial	(Saccharomyces	cerevisiae	(strain	ATCC	204508	/	S288c));
AS2_4948_chr_07_polished	309407	310060	+	YGL135W	RPL1B:	60S	ribosomal	protein	L1-B	(Saccharomyces	cerevisiae	(strain	ATCC	204508	/	S288c));
AS2_4948_chr_07_polished	310497	311825	+	YGL134W	PCL10:	PHO85	cyclin-10	(Saccharomyces	cerevisiae	(strain	ATCC	204508	/	S288c));
AS2_4948_chr_07_polished	312557	316363	+	YGL133W	ITC1:	Imitation	switch	two	complex	protein	1	(Saccharomyces	cerevisiae	(strain	ATCC	204508	/	S288c));
AS2_4948_chr_07_polished	316516	320724	-	YGL131C	SNT2:	SANT	domain-containing	protein	2	(Saccharomyces	cerevisiae	(strain	ATCC	204508	/	S288c));
AS2_4948_chr_07_polished	321010	322386	+	YGL130W	CEG1:	mRNA-capping	enzyme	subunit	alpha	(Saccharomyces	cerevisiae	(strain	ATCC	204508	/	S288c));
AS2_4948_chr_07_polished	322571	323923	-	YGL129C	RSM23:	37S	ribosomal	protein	S23%2C	mitochondrial	(Saccharomyces	cerevisiae	(strain	ATCC	204508	/	S288c));
AS2_4948_chr_07_polished	324133	324987	-	YGL128C	CWC23:	Pre-mRNA-splicing	factor	CWC23	(Saccharomyces	cerevisiae	(strain	ATCC	204508	/	S288c));
AS2_4948_chr_07_polished	325212	325604	-	YGL127C	SOH1:	Mediator	of	RNA	polymerase	II	transcription	subunit	31	(Saccharomyces	cerevisiae	(strain	ATCC	204508	/
AS2_4948_chr_07_polished	327412	329214	+	YGL125W	MET13:	Methylenetetrahydrofolate	reductase	2	(Saccharomyces	cerevisiae	(strain	ATCC	204508	/	S288c));
AS2_4948_chr_07_polished	329654	331588	-	YGL124C	MON1:	Vacuolar	fusion	protein	MON1	(Saccharomyces	cerevisiae	(strain	ATCC	204508	/	S288c));
AS2_4948_chr_07_polished	332529	333296	+	YGL123W	RPS2:	40S	ribosomal	protein	S2	(Saccharomyces	cerevisiae	(strain	ATCC	204508	/	S288c));
AS2_4948_chr_07_polished	333854	335416	-	YGL122C	NAB2:	Nuclear	polyadenylated	RNA-binding	protein	NAB2	(Saccharomyces	cerevisiae	(strain	ATCC	204508	/	S288c));
AS2_4948_chr_07_polished	335699	336079	-	YGL121C	GPG1:	Heterotrimeric	G	protein	gamma	subunit	GPG1	(Saccharomyces	cerevisiae	(strain	ATCC	204508	/	S288c));
AS2_4948_chr_07_polished	336507	338807	-	YGL120C	PRP43:	Pre-mRNA-splicing	factor	ATP-dependent	RNA	helicase	PRP43	(Saccharomyces	cerevisiae	(strain	ATCC	204508	/	S288c));
AS2_4948_chr_07_polished	339297	340805	+	YGL119W	COQ8:	Probable	serine/threonine-protein	kinase	COQ8%2C	mitochondrial	(Saccharomyces	cerevisiae	(strain	ATCC	204508	/	S288c));
AS2_4948_chr_07_polished	348975	349772	+	YGL117W:	Uncharacterized	protein	YGL117W	(Saccharomyces	cerevisiae	(strain	ATCC	204508	/	S288c));
AS2_4948_chr_07_polished	350259	352097	+	YGL116W	CDC20:	APC/C	activator	protein	CDC20	(Saccharomyces	cerevisiae	(strain	ATCC	204508	/	S288c));
AS2_4948_chr_07_polished	352477	353445	+	YGL115W	SNF4:	5'-AMP-activated	protein	kinase	subunit	gamma	(Saccharomyces	cerevisiae	(strain	ATCC	204508	/	S288c));
AS2_4948_chr_07_polished	353892	356069	+	YGL114W:	Putative	oligopeptide	transporter	YGL114W	(Saccharomyces	cerevisiae	(strain	ATCC	204508	/	S288c));
AS2_4948_chr_07_polished	356362	358371	+	YGL113W	SLD3:	DNA	replication	regulator	SLD3	(Saccharomyces	cerevisiae	(strain	ATCC	204508	/	S288c));
AS2_4948_chr_07_polished	358583	360133	-	YGL112C	TAF6:	Transcription	initiation	factor	TFIID	subunit	6	(Saccharomyces	cerevisiae	(strain	ATCC	204508	/	S288c));
AS2_4948_chr_07_polished	360388	361770	+	YGL111W	NSA1:	Ribosome	biogenesis	protein	NSA1	(Saccharomyces	cerevisiae	(strain	ATCC	204508	/	S288c));
AS2_4948_chr_07_polished	361944	363815	-	YGL110C	CUE3:	CUE	domain-containing	protein	3	(Saccharomyces	cerevisiae	(strain	ATCC	204508	/	S288c));
AS2_4948_chr_07_polished	364057	364482	-	YGL108C:	Uncharacterized	protein	YGL108C	(Saccharomyces	cerevisiae	(strain	ATCC	204508	/	S288c));
AS2_4948_chr_07_polished	364762	366699	-	YGL107C	RMD9:	Protein	RMD9%2C	mitochondrial	(Saccharomyces	cerevisiae	(strain	ATCC	204508	/	S288c));
AS2_4948_chr_07_polished	366990	367439	+	YGL106W	MLC1:	Myosin	light	chain	1	(Saccharomyces	cerevisiae	(strain	ATCC	204508	/	S288c));
AS2_4948_chr_07_polished	367800	368936	+	YGL105W	ARC1:	GU4	nucleic-binding	protein	1	(Saccharomyces	cerevisiae	(strain	ATCC	204508	/	S288c));
AS2_4948_chr_07_polished	369099	370580	-	YGL104C	VPS73:	Vacuolar	protein	sorting-associated	protein	73	(Saccharomyces	cerevisiae	(strain	ATCC	204508	/	S288c));
AS2_4948_chr_07_polished	371195	372288	+	YGL103W	RPL28:	60S	ribosomal	protein	L28	(Saccharomyces	cerevisiae	(strain	ATCC	204508	/	S288c));
AS2_4948_chr_07_polished	372491	373138	+	YGL101W:	HD	domain-containing	protein	YGL101W	(Saccharomyces	cerevisiae	(strain	ATCC	204508	/	S288c));
AS2_4948_chr_07_polished	373537	374589	+	YGL100W	SEH1:	Nucleoporin	SEH1	(Saccharomyces	cerevisiae	(strain	ATCC	204508	/	S288c));
AS2_4948_chr_07_polished	374955	376877	+	YGL099W	LSG1:	Large	subunit	GTPase	1	(Saccharomyces	cerevisiae	(strain	ATCC	204508	/	S288c));
AS2_4948_chr_07_polished	377530	378444	+	YGL098W	USE1:	Protein	transport	protein	USE1	(Saccharomyces	cerevisiae	(strain	ATCC	204508	/	S288c));
AS2_4948_chr_07_polished	381830	383278	+	YGL097W	SRM1:	Guanine	nucleotide	exchange	factor	SRM1	(Saccharomyces	cerevisiae	(strain	ATCC	204508	/	S288c));
AS2_4948_chr_07_polished	385281	386111	+	YGL096W	TOS8:	Homeobox	protein	TOS8	(Saccharomyces	cerevisiae	(strain	ATCC	204508	/	S288c));
AS2_4948_chr_07_polished	388193	389926	-	YGL095C	VPS45:	Vacuolar	protein	sorting-associated	protein	45	(Saccharomyces	cerevisiae	(strain	ATCC	204508	/	S288c));
AS2_4948_chr_07_polished	390439	393786	-	YGL094C	PAN2:	PAB-dependent	poly(A)-specific	ribonuclease	subunit	PAN2	(Saccharomyces	cerevisiae	(strain	ATCC	204508	/	S288c));
AS2_4948_chr_07_polished	394197	396914	+	YGL093W	SPC105:	Spindle	pole	body	component	SPC105	(Saccharomyces	cerevisiae	(strain	ATCC	204508	/	S288c));
AS2_4948_chr_07_polished	397205	401218	+	YGL092W	NUP145:	Nucleoporin	NUP145	(Saccharomyces	cerevisiae	(strain	ATCC	204508	/	S288c));
AS2_4948_chr_07_polished	401463	402449	-	YGL091C	NBP35:	Cytosolic	Fe-S	cluster	assembly	factor	NBP35	(Saccharomyces	cerevisiae	(strain	ATCC	204508	/	S288c));
AS2_4948_chr_07_polished	402775	404037	+	YGL090W	LIF1:	Ligase-interacting	factor	1	(Saccharomyces	cerevisiae	(strain	ATCC	204508	/	S288c));
AS2_4948_chr_07_polished	404247	404678	-	MF(ALPHA)2:	Mating	factor	alpha-2	(Saccharomyces	cerevisiae	(strain	ATCC	204508	/	S288c));
AS2_4948_chr_07_polished	405810	406516	-	YGL087C	MMS2:	Ubiquitin-conjugating	enzyme	variant	MMS2	(Saccharomyces	cerevisiae	(strain	ATCC	204508	/	S288c));
AS2_4948_chr_07_polished	406799	408862	+	YGL086W	MAD1:	Spindle	assembly	checkpoint	component	MAD1	(Saccharomyces	cerevisiae	(strain	ATCC	204508	/	S288c));
AS2_4948_chr_07_polished	409129	409953	+	YGL085W	LCL3:	Probable	endonuclease	LCL3	(Saccharomyces	cerevisiae	(strain	ATCC	204508	/	S288c));
AS2_4948_chr_07_polished	410106	411788	-	YGL084C	GUP1:	Glycerol	uptake	protein	1	(Saccharomyces	cerevisiae	(strain	ATCC	204508	/	S288c));
AS2_4948_chr_07_polished	412536	414953	+	YGL083W	SCY1:	Protein	kinase-like	protein	SCY1	(Saccharomyces	cerevisiae	(strain	ATCC	204508	/	S288c));
AS2_4948_chr_07_polished	415395	416546	+	YGL082W:	Uncharacterized	protein	YGL082W	(Saccharomyces	cerevisiae	(strain	ATCC	204508	/	S288c));
AS2_4948_chr_07_polished	416943	417899	+	YGL081W:	Uncharacterized	protein	YGL081W	(Saccharomyces	cerevisiae	(strain	ATCC	204508	/	S288c));
AS2_4948_chr_07_polished	418197	418586	+	YGL080W	FMP37:	Mitochondrial	pyruvate	carrier	1	(Saccharomyces	cerevisiae	(strain	ATCC	204508	/	S288c));
AS2_4948_chr_07_polished	419005	419655	+	YGL079W	KXD1:	Biogenesis	of	lysosome-related	organelles	complex	1	subunit	KXD1	(Saccharomyces	cerevisiae	(strain	ATCC	204508	/
AS2_4948_chr_07_polished	419838	421394	-	YGL078C	DBP3:	ATP-dependent	RNA	helicase	DBP3	(Saccharomyces	cerevisiae	(strain	ATCC	204508	/	S288c));
AS2_4948_chr_07_polished	421766	423457	-	YGL077C	HNM1:	Choline	transport	protein	(Saccharomyces	cerevisiae	(strain	ATCC	204508	/	S288c));
AS2_4948_chr_07_polished	423856	425518	-	YGL076C	RPL7A:	60S	ribosomal	protein	L7-A	(Saccharomyces	cerevisiae	(strain	ATCC	204508	/	S288c));
AS2_4948_chr_07_polished	426474	427637	-	YGL075C	MPS2:	Monopolar	spindle	protein	2	(Saccharomyces	cerevisiae	(strain	ATCC	204508	/	S288c));
AS2_4948_chr_07_polished	428287	430851	+	YGL073W	HSF1:	Heat	shock	factor	protein	(Saccharomyces	cerevisiae	(strain	ATCC	204508	/	S288c));
AS2_4948_chr_07_polished	431589	433673	+	YGL071W	AFT1:	Iron-regulated	transcriptional	activator	AFT1	(Saccharomyces	cerevisiae	(strain	ATCC	204508	/	S288c));
AS2_4948_chr_07_polished	434095	434463	-	YGL070C	RPB9:	DNA-directed	RNA	polymerase	II	subunit	RPB9	(Saccharomyces	cerevisiae	(strain	ATCC	204508	/	S288c));
AS2_4948_chr_07_polished	434714	435325	+	YGL068W	MNP1:	54S	ribosomal	protein	L12%2C	mitochondrial	(Saccharomyces	cerevisiae	(strain	ATCC	204508	/	S288c));
AS2_4948_chr_07_polished	435784	436938	+	YGL067W	NPY1:	NADH	pyrophosphatase	(Saccharomyces	cerevisiae	(strain	ATCC	204508	/	S288c));
AS2_4948_chr_07_polished	437295	439445	+	YGL066W	SGF73:	SAGA-associated	factor	73	(Saccharomyces	cerevisiae	(strain	ATCC	204508	/	S288c));
AS2_4948_chr_07_polished	439612	441126	-	YGL065C	ALG2:	Alpha-1%2C3/1%2C6-mannosyltransferase	ALG2	(Saccharomyces	cerevisiae	(strain	ATCC	204508	/	S288c));
AS2_4948_chr_07_polished	441388	443076	-	YGL064C	MRH4:	ATP-dependent	RNA	helicase	MRH4%2C	mitochondrial	(Saccharomyces	cerevisiae	(strain	ATCC	204508	/	S288c));
AS2_4948_chr_07_polished	443393	444589	+	YGL063W	PUS2:	tRNA	pseudouridine(27/28)	synthase	(Saccharomyces	cerevisiae	(strain	ATCC	204508	/	S288c));
AS2_4948_chr_07_polished	444968	448504	+	YGL062W	PYC1:	Pyruvate	carboxylase	1	(Saccharomyces	cerevisiae	(strain	ATCC	204508	/	S288c));
AS2_4948_chr_07_polished	448726	449469	-	YGL061C	DUO1:	DASH	complex	subunit	DUO1	(Saccharomyces	cerevisiae	(strain	ATCC	204508	/	S288c));
AS2_4948_chr_07_polished	449734	453431	+	YGL059W	PKP2:	Pyruvate	dehydrogenase	kinase	2%2C	mitochondrial	(Saccharomyces	cerevisiae	(strain	ATCC	204508	/	S288c));
AS2_4948_chr_07_polished	453735	454253	+	YGL058W	RAD6:	Ubiquitin-conjugating	enzyme	E2	2	(Saccharomyces	cerevisiae	(strain	ATCC	204508	/	S288c));
AS2_4948_chr_07_polished	454725	455522	-	YGL057C	GEP7:	Genetic	interactor	of	prohibitin	7%2C	mitochondrial	(Saccharomyces	cerevisiae	(strain	ATCC	204508	/	S288c));
AS2_4948_chr_07_polished	455760	457310	-	YGL056C	SDS23:	Protein	SDS23	(Saccharomyces	cerevisiae	(strain	ATCC	204508	/	S288c));
AS2_4948_chr_07_polished	458322	459839	+	YGL055W	OLE1:	Acyl-CoA	desaturase	1	(Saccharomyces	cerevisiae	(strain	ATCC	204508	/	S288c));
AS2_4948_chr_07_polished	460503	460919	-	YGL054C	ERV14:	ER-derived	vesicles	protein	ERV14	(Saccharomyces	cerevisiae	(strain	ATCC	204508	/	S288c));
AS2_4948_chr_07_polished	462621	463442	+	YGL050W	TYW3:	tRNA	wybutosine-synthesizing	protein	3	(Saccharomyces	cerevisiae	(strain	ATCC	204508	/	S288c));
AS2_4948_chr_07_polished	463720	466548	-	YGL049C	TIF4632:	Eukaryotic	initiation	factor	4F	subunit	p130	(Saccharomyces	cerevisiae	(strain	ATCC	204508	/	S288c));
AS2_4948_chr_07_polished	467014	468231	-	YGL048C	RPT6:	26S	protease	regulatory	subunit	8	homolog	(Saccharomyces	cerevisiae	(strain	ATCC	204508	/	S288c));
AS2_4948_chr_07_polished	468485	469090	+	YGL047W	ALG13:	UDP-N-acetylglucosamine	transferase	subunit	ALG13	(Saccharomyces	cerevisiae	(strain	ATCC	204508	/	S288c));
AS2_4948_chr_07_polished	470312	471940	+	YGL045W	RIM8:	pH-response	regulator	protein	palF/RIM8	(Saccharomyces	cerevisiae	(strain	ATCC	204508	/	S288c));
AS2_4948_chr_07_polished	472350	473279	-	YGL044C	RNA15:	mRNA	3'-end-processing	protein	RNA15	(Saccharomyces	cerevisiae	(strain	ATCC	204508	/	S288c));
AS2_4948_chr_07_polished	473729	474661	+	YGL043W	DST1:	Transcription	elongation	factor	S-II	(Saccharomyces	cerevisiae	(strain	ATCC	204508	/	S288c));
AS2_4948_chr_07_polished	475081	475545	+	YGL041W-A:	Uncharacterized	protein	YGL041W-A%2C	mitochondrial	(Saccharomyces	cerevisiae	(strain	ATCC	204508	/	S288c));
AS2_4948_chr_07_polished	475790	476818	-	YGL040C	HEM2:	Delta-aminolevulinic	acid	dehydratase	(Saccharomyces	cerevisiae	(strain	ATCC	204508	/	S288c));
AS2_4948_chr_07_polished	479548	480600	+	YGL039W:	Putative	uncharacterized	oxidoreductase	YGL039W	(Saccharomyces	cerevisiae	(strain	ATCC	204508	/	S288c));
AS2_4948_chr_07_polished	481038	482468	-	YGL038C	OCH1:	Initiation-specific	alpha-1%2C6-mannosyltransferase	(Saccharomyces	cerevisiae	(strain	ATCC	204508	/	S288c));
AS2_4948_chr_07_polished	482941	483591	-	YGL037C	PNC1:	Nicotinamidase	(Saccharomyces	cerevisiae	(strain	ATCC	204508	/	S288c));
AS2_4948_chr_07_polished	484250	486868	+	YGL036W:	Uncharacterized	protein	YGL036W	(Saccharomyces	cerevisiae	(strain	ATCC	204508	/	S288c));
AS2_4948_chr_07_polished	487057	488604	-	YGL035C	MIG1:	Regulatory	protein	MIG1	(Saccharomyces	cerevisiae	(strain	ATCC	204508	/	S288c));
AS2_4948_chr_07_polished	489947	490734	+	YGL033W	HOP2:	Homologous-pairing	protein	2	(Saccharomyces	cerevisiae	(strain	ATCC	204508	/	S288c));
AS2_4948_chr_07_polished	490795	491167	-	YGL032C	AGA2:	A-agglutinin-binding	subunit	(Saccharomyces	cerevisiae	(strain	ATCC	204508	/	S288c));
AS2_4948_chr_07_polished	491825	492292	-	YGR148C	RPL24B:	60S	ribosomal	protein	L24-B	(Saccharomyces	cerevisiae	(strain	ATCC	204508	/	S288c));
AS2_4948_chr_07_polished	493548	494075	+	YGL030W	RPL30:	60S	ribosomal	protein	L30	(Saccharomyces	cerevisiae	(strain	ATCC	204508	/	S288c));
AS2_4948_chr_07_polished	494388	494750	+	YGL029W	CGR1:	rRNA-processing	protein	CGR1	(Saccharomyces	cerevisiae	(strain	ATCC	204508	/	S288c));
AS2_4948_chr_07_polished	495817	497355	-	YGL028C	SCW11:	Probable	family	17	glucosidase	SCW11	(Saccharomyces	cerevisiae	(strain	ATCC	204508	/	S288c));
AS2_4948_chr_07_polished	498076	500577	-	YGL027C	CWH41:	Mannosyl-oligosaccharide	glucosidase	(Saccharomyces	cerevisiae	(strain	ATCC	204508	/	S288c));
AS2_4948_chr_07_polished	500844	502967	-	YGL026C	TRP5:	Tryptophan	synthase	(Saccharomyces	cerevisiae	(strain	ATCC	204508	/	S288c));
AS2_4948_chr_07_polished	503188	504429	-	YGL025C	PGD1:	Mediator	of	RNA	polymerase	II	transcription	subunit	3	(Saccharomyces	cerevisiae	(strain	ATCC	204508	/
AS2_4948_chr_07_polished	504700	506715	-	YGL023C	PIB2:	Phosphatidylinositol	3-phosphate-binding	protein	2	(Saccharomyces	cerevisiae	(strain	ATCC	204508	/	S288c));
AS2_4948_chr_07_polished	506995	509151	+	YGL022W	STT3:	Dolichyl-diphosphooligosaccharide--protein	glycosyltransferase	subunit	STT3	(Saccharomyces	cerevisiae	(strain	ATCC	204508	/	S288c));
AS2_4948_chr_07_polished	509451	511691	+	YGL021W	ALK1:	Serine/threonine-protein	kinase	Haspin	homolog	ALK1	(Saccharomyces	cerevisiae	(strain	ATCC	204508	/	S288c));
AS2_4948_chr_07_polished	511810	512517	-	YGL020C	GET1:	Golgi	to	ER	traffic	protein	1	(Saccharomyces	cerevisiae	(strain	ATCC	204508	/	S288c));
AS2_4948_chr_07_polished	512801	513640	+	YGL019W	CKB1:	Casein	kinase	II	subunit	beta	(Saccharomyces	cerevisiae	(strain	ATCC	204508	/	S288c));
AS2_4948_chr_07_polished	513759	514313	-	YGL018C	JAC1:	J-type	co-chaperone	JAC1%2C	mitochondrial	(Saccharomyces	cerevisiae	(strain	ATCC	204508	/	S288c));
AS2_4948_chr_07_polished	514483	515994	+	YGL017W	ATE1:	Arginyl-tRNA--protein	transferase	1	(Saccharomyces	cerevisiae	(strain	ATCC	204508	/	S288c));
AS2_4948_chr_07_polished	516307	519552	+	YGL016W	KAP122:	Importin	beta-like	protein	KAP122	(Saccharomyces	cerevisiae	(strain	ATCC	204508	/	S288c));
AS2_4948_chr_07_polished	519688	520086	-	YGL015C:	Uncharacterized	protein	YGL015C	(Saccharomyces	cerevisiae	(strain	ATCC	204508	/	S288c));
AS2_4948_chr_07_polished	520820	523531	+	YGL014W	PUF4:	Pumilio	homology	domain	family	member	4	(Saccharomyces	cerevisiae	(strain	ATCC	204508	/	S288c));
AS2_4948_chr_07_polished	523773	526973	-	YGL013C	PDR1:	Transcription	factor	PDR1	(Saccharomyces	cerevisiae	(strain	ATCC	204508	/	S288c));
AS2_4948_chr_07_polished	527576	528997	+	YGL012W	ERG4:	Delta(24(24(1)))-sterol	reductase	(Saccharomyces	cerevisiae	(strain	ATCC	204508	/	S288c));
AS2_4948_chr_07_polished	529210	529968	-	YGL011C	SCL1:	Proteasome	component	C7-alpha	(Saccharomyces	cerevisiae	(strain	ATCC	204508	/	S288c));
AS2_4948_chr_07_polished	530266	530790	+	YGL010W:	Uncharacterized	endoplasmic	reticulum	membrane	protein	YGL010W	(Saccharomyces	cerevisiae	(strain	ATCC	204508	/	S288c));
AS2_4948_chr_07_polished	531060	533399	-	YGL009C	LEU1:	3-isopropylmalate	dehydratase	(Saccharomyces	cerevisiae	(strain	ATCC	204508	/	S288c));
AS2_4948_chr_07_polished	534586	537336	-	YGL008C	PMA1:	Plasma	membrane	ATPase	1	(Saccharomyces	cerevisiae	(strain	ATCC	204508	/	S288c));
AS2_4948_chr_07_polished	540862	544395	+	YGL006W	PMC1:	Calcium-transporting	ATPase	2	(Saccharomyces	cerevisiae	(strain	ATCC	204508	/	S288c));
AS2_4948_chr_07_polished	544649	545488	-	YGL005C	COG7:	Conserved	oligomeric	Golgi	complex	subunit	7	(Saccharomyces	cerevisiae	(strain	ATCC	204508	/	S288c));
AS2_4948_chr_07_polished	545634	546896	-	YGL004C	RPN14:	26S	proteasome	regulatory	subunit	RPN14	(Saccharomyces	cerevisiae	(strain	ATCC	204508	/	S288c));
AS2_4948_chr_07_polished	547314	549014	-	YGL003C	CDH1:	APC/C	activator	protein	CDH1	(Saccharomyces	cerevisiae	(strain	ATCC	204508	/	S288c));
AS2_4948_chr_07_polished	549357	550007	+	YGL002W	ERP6:	Protein	ERP6	(Saccharomyces	cerevisiae	(strain	ATCC	204508	/	S288c));
AS2_4948_chr_07_polished	550319	551368	-	YGL001C	ERG26:	Sterol-4-alpha-carboxylate	3-dehydrogenase%2C	decarboxylating	(Saccharomyces	cerevisiae	(strain	ATCC	204508	/	S288c));
AS2_4948_chr_07_polished	551972	552871	-	YGR001C	AML1:	N(6)-adenine-specific	DNA	methyltransferase-like	1	(Saccharomyces	cerevisiae	(strain	ATCC	204508	/	S288c));
AS2_4948_chr_07_polished	553329	554753	-	YGR002C	SWC4:	SWR1-complex	protein	4	(Saccharomyces	cerevisiae	(strain	ATCC	204508	/	S288c));
AS2_4948_chr_07_polished	554948	557218	+	YGR003W	CUL3:	Cullin-3	(Saccharomyces	cerevisiae	(strain	ATCC	204508	/	S288c));
AS2_4948_chr_07_polished	557872	559269	+	YGR004W	PEX31:	Peroxisomal	membrane	protein	PEX31	(Saccharomyces	cerevisiae	(strain	ATCC	204508	/	S288c));
AS2_4948_chr_07_polished	559609	560811	-	YGR005C	TFG2:	Transcription	initiation	factor	IIF	subunit	beta	(Saccharomyces	cerevisiae	(strain	ATCC	204508	/	S288c));
AS2_4948_chr_07_polished	561020	561772	+	YGR006W	PRP18:	Pre-mRNA-splicing	factor	18	(Saccharomyces	cerevisiae	(strain	ATCC	204508	/	S288c));
AS2_4948_chr_07_polished	561933	562904	+	YGR007W	ECT1:	Ethanolamine-phosphate	cytidylyltransferase	(Saccharomyces	cerevisiae	(strain	ATCC	204508	/	S288c));
AS2_4948_chr_07_polished	563038	563292	-	YGR008C	STF2:	ATPase-stabilizing	factor	15	kDa	protein	(Saccharomyces	cerevisiae	(strain	ATCC	204508	/	S288c));
AS2_4948_chr_07_polished	563956	565914	-	YGR009C	SEC9:	Protein	transport	protein	SEC9	(Saccharomyces	cerevisiae	(strain	ATCC	204508	/	S288c));
AS2_4948_chr_07_polished	566451	567638	+	YGR010W	NMA2:	Nicotinamide-nucleotide	adenylyltransferase	2	(Saccharomyces	cerevisiae	(strain	ATCC	204508	/	S288c));
AS2_4948_chr_07_polished	568157	569344	+	YGR012W:	Putative	cysteine	synthase	(Saccharomyces	cerevisiae	(strain	ATCC	204508	/	S288c));
AS2_4948_chr_07_polished	569580	571412	+	YGR013W	SNU71:	U1	small	nuclear	ribonucleoprotein	component	SNU71	(Saccharomyces	cerevisiae	(strain	ATCC	204508	/	S288c));
AS2_4948_chr_07_polished	571960	575235	+	YGR014W	MSB2:	Signaling	mucin	MSB2	(Saccharomyces	cerevisiae	(strain	ATCC	204508	/	S288c));
AS2_4948_chr_07_polished	575473	576462	-	YGR015C:	Uncharacterized	abhydrolase	domain-containing	protein	YGR015C	(Saccharomyces	cerevisiae	(strain	ATCC	204508	/	S288c));
AS2_4948_chr_07_polished	576654	577226	+	YGR016W:	Uncharacterized	membrane	protein	YGR016W	(Saccharomyces	cerevisiae	(strain	ATCC	204508	/	S288c));
AS2_4948_chr_07_polished	578216	579115	+	YGR017W:	Uncharacterized	protein	YGR017W	(Saccharomyces	cerevisiae	(strain	ATCC	204508	/	S288c));
AS2_4948_chr_07_polished	579666	581081	+	YGR019W	UGA1:	4-aminobutyrate	aminotransferase	(Saccharomyces	cerevisiae	(strain	ATCC	204508	/	S288c));
AS2_4948_chr_07_polished	581394	581750	-	YGR020C	VMA7:	V-type	proton	ATPase	subunit	F	(Saccharomyces	cerevisiae	(strain	ATCC	204508	/	S288c));
AS2_4948_chr_07_polished	582060	582932	+	YGR021C	HAH1:	Probable	transcriptional	regulatory	protein	HAH1	(Saccharomyces	cerevisiae	(strain	ATCC	204508	/	S288c));
AS2_4948_chr_07_polished	583687	584703	-	YGR022C:	Putative	uncharacterized	protein	YGR022C	(Saccharomyces	cerevisiae	(strain	ATCC	204508	/	S288c));
AS2_4948_chr_07_polished	584888	585388	+	YGR023W	MTL1:	Protein	MTL1	(Saccharomyces	cerevisiae	(strain	ATCC	204508	/	S288c));
AS2_4948_chr_07_polished	586556	587350	-	YGR024C	THG1:	tRNA(His)	guanylyltransferase	(Saccharomyces	cerevisiae	(strain	ATCC	204508	/	S288c));
AS2_4948_chr_07_polished	587666	588502	+	YGR026W:	Uncharacterized	membrane	protein	YGR026W	(Saccharomyces	cerevisiae	(strain	ATCC	204508	/	S288c));
AS2_4948_chr_07_polished	588860	589186	-	YGR027C	RPS25A:	40S	ribosomal	protein	S25-A	(Saccharomyces	cerevisiae	(strain	ATCC	204508	/	S288c));
AS2_4948_chr_07_polished	590857	592900	+	YGR028W	MSP1:	Protein	MSP1	(Saccharomyces	cerevisiae	(strain	ATCC	204508	/	S288c));
AS2_4948_chr_07_polished	595522	596001	-	YGR030C	POP6:	Ribonucleases	P/MRP	protein	subunit	POP6	(Saccharomyces	cerevisiae	(strain	ATCC	204508	/	S288c));
AS2_4948_chr_07_polished	596273	597295	+	YGR031W	IMO32:	Abhydrolase	domain-containing	protein	IMO32	(Saccharomyces	cerevisiae	(strain	ATCC	204508	/	S288c));
AS2_4948_chr_07_polished	598099	603786	+	YGR032W	GSC2:	1%2C3-beta-glucan	synthase	component	GSC2	(Saccharomyces	cerevisiae	(strain	ATCC	204508	/	S288c));
AS2_4948_chr_07_polished	604076	604813	-	YGR033C	TIM21:	Mitochondrial	import	inner	membrane	translocase	subunit	TIM21	(Saccharomyces	cerevisiae	(strain	ATCC	204508	/	S288c));
AS2_4948_chr_07_polished	605695	606577	+	YLR344W	RPL26A:	60S	ribosomal	protein	L26-A	(Saccharomyces	cerevisiae	(strain	ATCC	204508	/	S288c));
AS2_4948_chr_07_polished	606958	607320	-	YGR035C:	Uncharacterized	protein	YGR035C	(Saccharomyces	cerevisiae	(strain	ATCC	204508	/	S288c));
AS2_4948_chr_07_polished	608046	608765	-	YGR036C	CAX4:	Dolichyldiphosphatase	(Saccharomyces	cerevisiae	(strain	ATCC	204508	/	S288c));
AS2_4948_chr_07_polished	609600	609863	-	YGR037C	ACB1:	Acyl-CoA-binding	protein	(Saccharomyces	cerevisiae	(strain	ATCC	204508	/	S288c));
AS2_4948_chr_07_polished	610590	611258	+	YGR038W	ORM1:	Protein	ORM1	(Saccharomyces	cerevisiae	(strain	ATCC	204508	/	S288c));
AS2_4948_chr_07_polished	614753	615859	+	YGR040W	KSS1:	Mitogen-activated	protein	kinase	KSS1	(Saccharomyces	cerevisiae	(strain	ATCC	204508	/	S288c));
AS2_4948_chr_07_polished	616863	619673	+	YGR041W	BUD9:	Bud	site	selection	protein	9	(Saccharomyces	cerevisiae	(strain	ATCC	204508	/	S288c));
AS2_4948_chr_07_polished	619807	620808	-	YGR043C	NQM1:	Transaldolase	NQM1	(Saccharomyces	cerevisiae	(strain	ATCC	204508	/	S288c));
AS2_4948_chr_07_polished	622274	623179	-	YGR044C	RME1:	Zinc	finger	protein	RME1	(Saccharomyces	cerevisiae	(strain	ATCC	204508	/	S288c));
AS2_4948_chr_07_polished	624318	625475	+	YGR046W	TAM41:	Mitochondrial	translocator	assembly	and	maintenance	protein	41	(Saccharomyces	cerevisiae	(strain	ATCC	204508	/	S288c));
AS2_4948_chr_07_polished	625806	628880	-	YGR047C	TFC4:	Transcription	factor	tau	131	kDa	subunit	(Saccharomyces	cerevisiae	(strain	ATCC	204508	/	S288c));
AS2_4948_chr_07_polished	629228	630319	+	YGR048W	UFD1:	Ubiquitin	fusion	degradation	protein	1	(Saccharomyces	cerevisiae	(strain	ATCC	204508	/	S288c));
AS2_4948_chr_07_polished	630739	631296	+	YGR049W	SCM4:	Protein	SCM4	(Saccharomyces	cerevisiae	(strain	ATCC	204508	/	S288c));
AS2_4948_chr_07_polished	632941	634050	+	YGR052W	FMP48:	Probable	serine/threonine-protein	kinase	FMP48	(Saccharomyces	cerevisiae	(strain	ATCC	204508	/	S288c));
AS2_4948_chr_07_polished	634330	635172	-	YGR053C:	Uncharacterized	protein	YGR053C	(Saccharomyces	cerevisiae	(strain	ATCC	204508	/	S288c));
AS2_4948_chr_07_polished	636053	637984	+	YGR054W:	Eukaryotic	translation	initiation	factor	2A	(Saccharomyces	cerevisiae	(strain	ATCC	204508	/	S288c));
AS2_4948_chr_07_polished	638801	640531	+	YGR055W	MUP1:	High-affinity	methionine	permease	(Saccharomyces	cerevisiae	(strain	ATCC	204508	/	S288c));
[truncated: 3,516 more rows]
